# Supplementary material for: Microbiome Analysis Reveals Diversity and Function of Mollicutes Associated with the Eastern Oyster, Crassostrea virginica
Source: mSphere. 2021 May 12;6(3):e00227-21. doi: 10.1128/mSphere.00227-21 (PMC8125052; doi:10.1128/mSphere.00227-21)
Supplement: DATA SET S1 [file mSphere.00227-21-s001.xlsx]

## Sheet: A
Oyster ID	Mass of Oyster (g)	Length of Oyster (mm)	Width of Oyster (mm)	P. marinus Infection Mackin Rating	MSX Grade	SSO Grade	Amount of Pallial Fluid Collected (ml)	Amount of Hemolymph Collected (ml)	Amplicon Sequencing	Hemolymph and Pallial Fluid amplicon sequencing	Individual Gut Metagenome Sequenced (Round I)	Gut Included in the Pooled Metagenomic Sequencing (Round II)	16S rRNA Gene-based Community Profiling Sample IDs
													Gut		Gill		Mtl		Ins		Hmp		Pfd
													ID	Number of Read Pairs	ID	Number of Read Pairs	ID	Number of Read Pairs	ID	Number of Read Pairs	ID	Number of Read Pairs	ID	Number of Read Pairs
2	36.35	72	55	0	0	0	1.5	0.8	X	X			ZP58	37308	ZP20	13632	ZP1	53570	ZP39	170278	ZP77	115158	ZP86	115681
3	49.99	78	49	0	0	0	1.4	0.75	X	X	ZTP1		ZP59	18329	ZP21	67625	ZP2	68680	ZP40	156838	ZP78	81942	ZP87	114268
4	37.55	69	47	0	0	0	1.3	0.8	X	X	ZTP2		ZP60	108481	ZP22	105349	ZP3	31245	ZP41	0	ZP79	127433	ZP88	93966
5	28.32	63	55	0	0	0	0.75	0.15	X	X			ZP61	86554	ZP23	79841	ZP4	32368	ZP42	170203	ZP80	106794	ZP89	142729
6	46.87	77	58	3	0	0	1.65	0.5	X	X	ZTP8		ZP62	40975	ZP24	93144	ZP5	42111	ZP43	114550	ZP81	139797	ZP90	157452
7	38.02	73	48	1	0	0	0.45	0.75	X	X			ZP63	19088	ZP25	78405	ZP6	46567	ZP44	81092	ZP82	108249	ZP91	94412
8	38.98	70	54	0	0	0	1.5	0.5	X	X	ZTP3		ZP64	24371	ZP26	101672	ZP7	84786	ZP45	125190	ZP83	120102	ZP92	77821
9	34.68	74	52	5	0	0	0.5	0.25	X	X	ZTP4		ZP65	56959	ZP27	49666	ZP8	38764	ZP46	119875	ZP84	47291	ZP93	81221
10	31.19	71	56	2	0	0	0.2	0.75	X	X			ZP66	53178	ZP28	46501	ZP9	62500	ZP47	75463	ZP85	112959	ZP94	110212
11	29.83	63	59	0	0	0						X
12	37.66	67	61	0.5	0	0			X		ZTP5		ZP67	109595	ZP29	32468	ZP10	146046	ZP48	58111
13	28.22	66	49	0	0	0						X
16	42.07	72	57	0	0	0						X
18	43.3	71	58	3	0	0			X		ZTP6		ZP68	24582	ZP30	153451	ZP11	134752	ZP49	139366
26	31.09	74	50	2	1	0			X		ZTP7		ZP69	213107	ZP31	38415	ZP12	114917	ZP50	128078
27	44.46	66	70	0.5	0	1			X				ZP70	28186	ZP32	150764	ZP13	85689	ZP51	145568
28	45.11	69	61	1	0	0			X				ZP71	100418	ZP33	126567	ZP14	141955	ZP52	86349
31	33.68	66	44	0.5	0	0			X				ZP72	180410	ZP34	82047	ZP15	139987	ZP53	116461
32	31.94	58	56	0	0	0						X
33	37.35	71	61	0	0	0						X
34	32.83	71	47	0	0	0						X
35	31.48	61	55	0	0	0						X
36	31.96	65	50	0	0	0						X
37	29.5	62	52	0	0	0						X
38	38.96	75	63	0	0	0						X
50	47.48	73	60	3	0	0			X		ZTP9		ZP732	64740	ZP35	119105	ZP16	132823	ZP54	156184
53	34.8	71	52	1	0	0			X		ZTP10		ZP74	95047	ZP36	101671	ZP17	125394	ZP55	110120
55	32.18	56	46	1	0	0			X		ZTP11		ZP75	172108	ZP37	191287	ZP18	45323	ZP56	62342
58	32.79	61	50	1	0	0			X		ZTP12		ZP76	99922	ZP38	120904	ZP19	85092	ZP57	142153

## Sheet: B
Sample Type	Samples Sequenced	Samples Retained After QC	Median ASV Count Per Sample	25th Percentile ASV Count Per Sample	75th Percentile ASV Count Per Sample	Percentage of ASVs in > 80% Samples
Gut	19	19	188	149	462.5	0.00595407
Gill	19	19	391	208.5	557	0.00673401
Mantle	19	19	472	255	642	0.00610477
Inner Shell	19	18	838	652	1018.8	0.00956811
Pallial Fluid	9	9	429	363	491	0.034322
Hemolymph	9	9	368	292	538	0.0222309

## Sheet: C
	Gut	Gill	Hemolymph	Pallial Fluid	Inner Shell
Mantle	0.015	0.015	0.504	0.528	0.01
Gut		0.034	0.015	0.008	0.015
Gill			0.184	0.654	0.015
Hemolymph				0.578	0.055
Pallial Fluid					0.09

## Sheet: D
Class	Reference Tissue	Target Tissue	Log Fold Change	P-value
Chlamydiae	Gil	Gut	-4.58356	1.27e-08
Chlamydiae	Gil	Hmp	-3.21927	2.62e-12
Chlamydiae	Gil	Ins	-1.64623	0.00123792
Chlamydiae	Gil	Mtl	-0.926986	0.0487951
Chlamydiae	Gil	Pfd	-1.93562	7.24e-06
Chlamydiae	Gut	Gil	4.58356	1.27e-08
Chlamydiae	Gut	Hmp	2.02341	0.00757338
Chlamydiae	Gut	Ins	3.66425	3.18e-06
Chlamydiae	Gut	Mtl	3.65334	2.08e-06
Chlamydiae	Gut	Pfd	2.67851	0.000412523
Chlamydiae	Hmp	Gil	3.21927	2.62e-12
Chlamydiae	Hmp	Gut	-2.02341	0.00757338
Chlamydiae	Hmp	Ins	1.496	0.00173839
Chlamydiae	Hmp	Mtl	2.74982	4.11e-10
Chlamydiae	Hmp	Pfd	1.54666	5.74e-05
Chlamydiae	Ins	Gil	1.64623	0.00123792
Chlamydiae	Ins	Gut	-3.66425	3.18e-06
Chlamydiae	Ins	Hmp	-1.496	0.00173839
Chlamydiae	Ins	Mtl	0.996167	0.0391017
Chlamydiae	Ins	Pfd	-0.273522	0.531584
Chlamydiae	Mtl	Gil	0.926986	0.0487951
Chlamydiae	Mtl	Gut	-3.65334	2.08e-06
Chlamydiae	Mtl	Hmp	-2.74982	4.11e-10
Chlamydiae	Mtl	Ins	-0.996167	0.0391017
Chlamydiae	Mtl	Pfd	-1.34822	0.00103892
Chlamydiae	Pfd	Gil	1.93562	7.24e-06
Chlamydiae	Pfd	Gut	-2.67851	0.000412523
Chlamydiae	Pfd	Hmp	-1.54666	5.74e-05
Chlamydiae	Pfd	Ins	0.273522	0.531584
Chlamydiae	Pfd	Mtl	1.34822	0.00103892
Fusobacteriia	Gil	Gut	-0.0303994	0.954082
Fusobacteriia	Gil	Hmp	-0.861143	0.0556965
Fusobacteriia	Gil	Ins	-0.0278557	0.953297
Fusobacteriia	Gil	Mtl	0.420351	0.37895
Fusobacteriia	Gil	Pfd	-0.893882	0.071996
Fusobacteriia	Gut	Gil	0.0303994	0.954082
Fusobacteriia	Gut	Hmp	-0.171628	0.721868
Fusobacteriia	Gut	Ins	0.729459	0.146905
Fusobacteriia	Gut	Mtl	0.447515	0.385661
Fusobacteriia	Gut	Pfd	-0.832914	0.125146
Fusobacteriia	Hmp	Gil	0.861143	0.0556965
Fusobacteriia	Hmp	Gut	0.171628	0.721868
Fusobacteriia	Hmp	Ins	0.756242	0.0986125
Fusobacteriia	Hmp	Mtl	1.73902	0.000182085
Fusobacteriia	Hmp	Pfd	0.230275	0.626043
Fusobacteriia	Ins	Gil	0.0278557	0.953297
Fusobacteriia	Ins	Gut	-0.729459	0.146905
Fusobacteriia	Ins	Hmp	-0.756242	0.0986125
Fusobacteriia	Ins	Mtl	0.725132	0.131522
Fusobacteriia	Ins	Pfd	-0.850153	0.0843364
Fusobacteriia	Mtl	Gil	-0.420351	0.37895
Fusobacteriia	Mtl	Gut	-0.447515	0.385661
Fusobacteriia	Mtl	Hmp	-1.73902	0.000182085
Fusobacteriia	Mtl	Ins	-0.725132	0.131522
Fusobacteriia	Mtl	Pfd	-1.65382	0.00121288
Fusobacteriia	Pfd	Gil	0.893882	0.071996
Fusobacteriia	Pfd	Gut	0.832914	0.125146
Fusobacteriia	Pfd	Hmp	-0.230275	0.626043
Fusobacteriia	Pfd	Ins	0.850153	0.0843364
Fusobacteriia	Pfd	Mtl	1.65382	0.00121288
Gammaproteobacteria	Gil	Gut	0.953791	0.00542457
Gammaproteobacteria	Gil	Hmp	-0.282958	0.240399
Gammaproteobacteria	Gil	Ins	0.125051	0.606611
Gammaproteobacteria	Gil	Mtl	0.128965	0.578596
Gammaproteobacteria	Gil	Pfd	-0.576521	0.0309639
Gammaproteobacteria	Gut	Gil	-0.953791	0.00542457
Gammaproteobacteria	Gut	Hmp	-0.577633	0.0742589
Gammaproteobacteria	Gut	Ins	-0.101825	0.753081
Gammaproteobacteria	Gut	Mtl	-0.828061	0.0106795
Gammaproteobacteria	Gut	Pfd	-1.49974	3.01e-05
Gammaproteobacteria	Hmp	Gil	0.282958	0.240399
Gammaproteobacteria	Hmp	Gut	0.577633	0.0742589
Gammaproteobacteria	Hmp	Ins	0.330963	0.197032
Gammaproteobacteria	Hmp	Mtl	0.869454	0.000495736
Gammaproteobacteria	Hmp	Pfd	-0.0305483	0.910372
Gammaproteobacteria	Ins	Gil	-0.125051	0.606611
Gammaproteobacteria	Ins	Gut	0.101825	0.753081
Gammaproteobacteria	Ins	Hmp	-0.330963	0.197032
Gammaproteobacteria	Ins	Mtl	0.28084	0.247526
Gammaproteobacteria	Ins	Pfd	-0.685699	0.0109956
Gammaproteobacteria	Mtl	Gil	-0.128965	0.578596
Gammaproteobacteria	Mtl	Gut	0.828061	0.0106795
Gammaproteobacteria	Mtl	Hmp	-0.869454	0.000495736
Gammaproteobacteria	Mtl	Ins	-0.28084	0.247526
Gammaproteobacteria	Mtl	Pfd	-1.04507	0.000152464
Gammaproteobacteria	Pfd	Gil	0.576521	0.0309639
Gammaproteobacteria	Pfd	Gut	1.49974	3.01e-05
Gammaproteobacteria	Pfd	Hmp	0.0305483	0.910372
Gammaproteobacteria	Pfd	Ins	0.685699	0.0109956
Gammaproteobacteria	Pfd	Mtl	1.04507	0.000152464
Mollicutes	Gil	Gut	-3.28809	7.7e-10
Mollicutes	Gil	Hmp	-2.0582	0.0131608
Mollicutes	Gil	Ins	-2.38951	0.000168271
Mollicutes	Gil	Mtl	0.309824	0.638735
Mollicutes	Gil	Pfd	-1.15154	0.232673
Mollicutes	Gut	Gil	3.28809	7.7e-10
Mollicutes	Gut	Hmp	1.88901	0.00762217
Mollicutes	Gut	Ins	1.6255	0.000388567
Mollicutes	Gut	Mtl	3.59468	1.58e-12
Mollicutes	Gut	Pfd	2.16712	0.0138146
Mollicutes	Hmp	Gil	2.0582	0.0131608
Mollicutes	Hmp	Gut	-1.88901	0.00762217
Mollicutes	Hmp	Ins	-0.408352	0.61382
Mollicutes	Hmp	Mtl	2.82556	0.000660724
Mollicutes	Hmp	Pfd	1.16968	0.277268
Mollicutes	Ins	Gil	2.38951	0.000168271
Mollicutes	Ins	Gut	-1.6255	0.000388567
Mollicutes	Ins	Hmp	0.408352	0.61382
Mollicutes	Ins	Mtl	2.97626	1.96e-06
Mollicutes	Ins	Pfd	1.25384	0.18054
Mollicutes	Mtl	Gil	-0.309824	0.638735
Mollicutes	Mtl	Gut	-3.59468	1.58e-12
Mollicutes	Mtl	Hmp	-2.82556	0.000660724
Mollicutes	Mtl	Ins	-2.97626	1.96e-06
Mollicutes	Mtl	Pfd	-1.80095	0.062212
Mollicutes	Pfd	Gil	1.15154	0.232673
Mollicutes	Pfd	Gut	-2.16712	0.0138146
Mollicutes	Pfd	Hmp	-1.16968	0.277268
Mollicutes	Pfd	Ins	-1.25384	0.18054
Mollicutes	Pfd	Mtl	1.80095	0.062212
Spirochaetia	Gil	Gut	1.90017	0.000120909
Spirochaetia	Gil	Hmp	1.2765	0.00485413
Spirochaetia	Gil	Ins	1.80166	2.58e-05
Spirochaetia	Gil	Mtl	-1.545	2.86e-05
Spirochaetia	Gil	Pfd	1.82334	0.000532477
Spirochaetia	Gut	Gil	-1.90017	0.000120909
Spirochaetia	Gut	Hmp	0.0354461	0.941458
Spirochaetia	Gut	Ins	0.628402	0.169437
Spirochaetia	Gut	Mtl	-3.44841	1.05e-16
Spirochaetia	Gut	Pfd	-0.0462579	0.935159
Spirochaetia	Hmp	Gil	-1.2765	0.00485413
Spirochaetia	Hmp	Gut	-0.0354461	0.941458
Spirochaetia	Hmp	Ins	0.448111	0.317826
Spirochaetia	Hmp	Mtl	-2.36397	2.32e-09
Spirochaetia	Hmp	Pfd	0.809857	0.130167
Spirochaetia	Ins	Gil	-1.80166	2.58e-05
Spirochaetia	Ins	Gut	-0.628402	0.169437
Spirochaetia	Ins	Hmp	-0.448111	0.317826
Spirochaetia	Ins	Mtl	-3.06973	6.78e-18
Spirochaetia	Ins	Pfd	0.0375592	0.941495
Spirochaetia	Mtl	Gil	1.545	2.86e-05
Spirochaetia	Mtl	Gut	3.44841	1.05e-16
Spirochaetia	Mtl	Hmp	2.36397	2.32e-09
Spirochaetia	Mtl	Ins	3.06973	6.78e-18
Spirochaetia	Mtl	Pfd	3.02875	2.89e-10
Spirochaetia	Pfd	Gil	-1.82334	0.000532477
Spirochaetia	Pfd	Gut	0.0462579	0.935159
Spirochaetia	Pfd	Hmp	-0.809857	0.130167
Spirochaetia	Pfd	Ins	-0.0375592	0.941495
Spirochaetia	Pfd	Mtl	-3.02875	2.89e-10
