# Supplementary material for: Microbiome Analysis Reveals Diversity and Function of Mollicutes Associated with the Eastern Oyster, Crassostrea virginica
Source: mSphere. 2021 May 12;6(3):e00227-21. doi: 10.1128/mSphere.00227-21 (PMC8125052; doi:10.1128/mSphere.00227-21)
Supplement: DATA SET S2 [file mSphere.00227-21-s002.xlsx]

## Sheet: A
Contig ID	Length (bp)	ASV w/ 100% Identity	Other Name	SILVA Taxonomic Assignment	16S rRNA Gene Sequences
k141_245899	1521	42a6a72d9479e34df095e842db7e8e85	Mollicutes-1	Bacteria;Tenericutes;Mollicutes;Mycoplasmatales;Mycoplasmataceae;Mycoplasma	GAAAGGAGGTGATCCATCCCCACGTTCTCGTAGGGATACCTTGTTACGACTTCACCCCAGTCATCGGTCCTGCCTTAGACAGTAGCTTCCGAAGTTCACTATCCGGCTTCGGGCATTACCAACTCCCATGGTGTGACGGGCGGTGTGTACAAGACCCGAGAACGTATTCACCGTAGCATAGCTGATCTACGATTACTAGCGATTCCAGCTTCATGAAGTCGAGTTGCAGACTTCAATCCGAACTGAGAGAAATTTTTGTGATTTGCGCCACCTCACGGTTTAGCGTCATTCTGTATTTCCCATTGTAGCACGTGTGTTGCCCTACGTGTAAGAGGCATGATGATTTGACGTCGTCCCCACCTTCCTCCTGGTTACCCAGGCAGTCTTATTATAGTCCTC…
k141_211831	1520	8f7c0d43f4fb3a063e80feae5b722698	Mollicutes-2	Bacteria;Tenericutes;Mollicutes;Mycoplasmatales;Mycoplasmataceae;Mycoplasma	GAAAGGAGGTGATCCATCCCCACGTTCTCGTAGGGATACCTTGTTACGACTTCACCCCAGTCACTAATCCTGCCTTAGACAGCGGCCTCCAAAAGGTTAACCAACCGGCTTCGGGCATTATCAGCTCCCATGGTGTGACGGGCGGTGTGTACAAGACCCGAGAACGTATTCACCGTAGTATTGCTGACCTACGATTACTAGCGATTCCTACTTCATGAAGTCGAGTTGCAGACTTCAATCCGAACTGAGAACAGTTTTTGTGATTTGCTCCATGTCGCCATATTGCTTCATTTTGTACTGTCCATTGTAGCACGTGTGTAGCCCCTCTCGTAAGAGGCATGATGATTTGACGTCGTCCCCACCTTCCTCCTGGTTACCCAGGCAGTCTTCTCAGAGTCC…
k141_176014	1562	c4d7d1ee2575c58337e587e75c88b798	Chlamydiae	Bacteria;Chlamydiae;Chlamydiae;Chlamydiales	TCTTTTTTGAGAATTTGATCTTGGTTCAGATTGAATGCTGACGGCGTGGATGAGGCATGCAAGTCGTACGAAATAATAGGGCAACTTGTTATTTAGTGGCGAAAGGGTTAGTAATACATGAATAACCTGTCTGTGACATAGGAATAACTTTTGGAAACGAGTGCTAATACCTAATATGGTCCTTTTAAGAGAACTAAAAGGGATTAAAGCGGGGGATTTAAGAAATTGAACCTTGCGGTTATGGAGGGGTTCGTGGGATATCAGCTTGTTGGTGTGGTAATGGCGCACCAAGGCTAAGACGTCTAGGCGGGTTGAAAGACTGACCGCCAACATTGGGACTGAGACACTGCCCAGACTCCTACGGGAGGCAGCAGCCGAGAATATTTCGCAATGGGCGAA…
k141_126827	1561			Bacteria;Chlamydiae;Chlamydiae;Chlamydiales;Chlamydiaceae;Chlamydia	AAGGAGGTAATCCAGCCCCACCTTCCAGTAGGGCTACCTTGTTACGACTTCATCCCAGTTATCGACCCTGCCTTCGGCACTCAACTTCCCATAAATGGGGTTTAAGAGCGACTTCAGGCAAAACCAACTTCCGGCATGTGACGGGCGGTGTGTACAAGGCCCGGGAACGTATTCACGGCGCTACGCTGACACGCCATTACTAGCAATTCCAACTTCATGCAGTCGAGTTACAGACTGCAATCCGAACTAGGGCTGGCTTTACTGATTTGCTCCATCTCACGATATTGCATCATATTATACCAACCATTGTAGCACGTTTGTAGCCCTGGGCATAAGGGCCATGCGGACTTGACGTCATCCCCACCTTCCTCCTAGTTAACCTAGGCAGTCTTGTTAAAG…
k141_239050	1521			Bacteria;Fusobacteria;Fusobacteriia;Fusobacteriales;Fusobacteriaceae	TGAATGAAGAGTTTGATCCTGGCTCAGGATGAACGCTGACAGAATGCTTAACACATGCAAGTCTACTTGAATTCACTTCGGTGATAGTAAGGTGGCGGACGGGTGAGTAACACGTAAAGAACTTGCCTTACAGTCTGGGACAACTATTGGAAACGATAGCTAATACCGGATATTATGATTTTCTCGCATGGGAAGATTATGAAAGCTATATGCGCTGTAAGAGAGCTTTGCGTCCCATTAGCTAGTTGGTGAGGTAACGGCTCACAAAGGCGACGATGGGTAGCCGGCCTGAGAGGGTGAACGGCCACAAGGGGACTGAGACACGGCCCTTACTCCTACGGGAGGCAGCAGTGGGGAATATTGGACAATGGACCAAAAGTCTGATCCAGCAATTCTGTG…
k141_327995	1558			Bacteria;Proteobacteria;Gammaproteobacteria;Vibrionales;Vibrionaceae;Vibrio	TTAAATTGAAGAGTTTGATCATGGCTCAGATTGAACGCTGGCGGCAGGCCTAACACATGCAAGTCGAGCGGAAACGAGTTATCTGAACCTTCGGGGAACGATAACGGCGTCGAGCGGCGGACGGGTGAGTAATGCCTAGGAAATTGCCCTGATGTGGGGGATAACCATTGGAAACGATGGCTAATACCGCATAATGCCTACGGGCCAAAGAGGGGGACCTTCGGGCCTCTCGCGTCAGGATATGCCTAGGTGGGATTAGCTAGTTGGTGAGGTAAGGGCTCACCAAGGCGACGATCCCTAGCTGGTCTGAGAGGATGATCAGCCACACTGGAACTGAGACACGGTCCAGACTCCTACGGGAGGCAGCAGTGGGGAATATTGCACAATGGGCGCAAGCCT…
k141_45157	1534	b8a101684e764e1d8fca48451f4a3b9e	Spirochaetia−1	Bacteria;Spirochaetes;Spirochaetia;Spirochaetales;Spirochaetaceae	AAGGAGGTGATCCAACCACAGCTTCCGCTACGGTCGCCTTGTTACGACTTAACCCTCCTTACCAAATCCACCTTCGGCGCATCCCCCCAAAAGGTTGGTACTGCGACTTCGGGTAAAATCGATTCGGATGGTTTGACGGGCGGTGTGTACAAGGCTCGAGAACGCATTCACCGCGGCATGCTGATCCGCGATTACTAGTGATTCCAGCTTCATGGAGTCGAATTGCAGACTCCAATCCGAACTAAGAGTTCTTTTTTGAGATTGGCTTGGCTTCGCAGCTTAGCATCTCTTTGTAGAACCCATTGTAGCACGTGTGTAGCCCTGGACATAAGGGCCATGAGGACTTGACGTCATCCACTCCTTCCTCCTGGTTATCCACAGGCAGTCTCCTAAGAGTTC…
k141_100793	1396	4043d0b31f5bbb480a26d98389400a75	Spirochaetia−2	Bacteria;Spirochaetes;Spirochaetia;Spirochaetales;Spirochaetaceae;Sphaerochaeta	CGGGTGAGTAACACGTGGATAATCTACCTCCTTGTTTGGGATAGCTTGTGGAAACATAAGGTAATACCGAATGAGATTCATTAGTCAAAAGGCTTTTGAAGGAAAGGCGCTGAGGCGTCGCAAGGAGATGAGTCCGCGGCCCATTAGCTAGACGGCAGGGTAAAAGCCTACCGTGGCAATGATGGGTAGCCGGCCTGAGAGGGTGATCGGCCACATTGGAACTGAGATACGGTCCAGACTCCTACGGGGGGCAGCAGCTAAGAATCTTCCGCAATGGACGAAAGTCTGACGGAGCGACGCCGCGTGAACGATGAAGGCCGTGAGGTTGTAAAGTTCTTTTCGAGAGGAGGAATAAGGTTTGCAGGGAATGGCAGACTGATGACGTTAATCTCGGAATAA…
k141_515022	1488			Bacteria;Cyanobacteria;Oxyphotobacteria;Synechococcales;Cyanobiaceae	AGGAGGTGATCCAGCCGCACCTTCCGGTACGGCTACCTTGTTACGACTTCACCCCAGTCATCAGCCCCACCTTCGACGTCCTCCTCCACAAGGGTTGGAGTAACGGCTTCGGGCGTGGCCAACTTCCATGGTGTGACGGGCGGTGTGTACAAGGCCCGGGAACGTATTCACCGCAGTATGCTGACCTGCGATTACTAGCGATTCCTCCTTCACGTAGGCGAGTTGCAGCCTACGATCTGAACTGAGCCACGGTTTATGGGATTTGCTAGCTCTCGCGAGTTTGCTGCCCTTTGTCCGTAGCATTGTAGTACGTGTGTAGCCCAGGATGTAAGGGGCATGATGACTTGACGTCATCCACACCTTCCTCCGGTTTATCACCGGCGGTCTCTCTAGAGTGCC…
k141_440033	1532	4ab5b287b30b1fde58dc92eceb809bae	Bacteroidia	Bacteria;Bacteroidetes;Bacteroidia;Bacteroidales	AATGAAGAGTTTGATCCTGGCTCAGGATGAACGCTAGCGACAGGCCTAACACATGCAAGTCGAGGGGTAACAGATATAAAGCTTGCTTTATATGCTGACGACCGGCGCACGGGTGAGTAACACGTATGCAACCTACCTTTTACAGGAGAATAACCCAGAGAAATTTGGACTAATACTCCATAATGTTTTTGTATCGCATGATATGAGAATTAAAGTTCCGGCGGTAAAAGATGGGCATGCGTCCTATTAGTTAGTTGGTAAGGTAACGGCTTACCAAGGCTATGATAGGTAGGGGTTCTGAGAGGATAATCCCCCACATTGGTACTGAGACACGGACCAAACTCCTACGGGAGGCAGCAGTGAGGAATATTGGTCAATGGCCGCAAGGCTGAACCAGCC…

## Sheet: B
Strain Name	Type	NCBI RefSeq Accession	ANI Value with Mollicutes MAG (%)	AAI Value with Mollicutes MAG (%)	Genes Conserved with Mollicutes MAG	Genes Conserved with Mollicutes MAG (%)
Mycoplasma pneumoniae M129	Reference	GCF_000027345.1	61.0455	42.7483	190	30.1109
Mycoplasma gallisepticum	Reference	GCF_001676495.1	63.0138	43.4786	213	33.7559
Candidatus Mycoplasma liparidae	Reference	GCA_009884515.1	63.5619	43.0967	210	33.2805
Mycoplasma sp. (ex Biomphalaria glabrata)	Reference	GCF_001484045.1	63.6937	44.1353	219	34.7068
Mycoplasma hyopneumoniae	Reference	GCF_002257505.1	63.7764	48.6709	194	30.7448
Candidatus Hepatoplasma crinochetorum Av	Reference	GCF_000582535.1	64.0667	43.5256	227	35.9746
Mycoplasma sp. Bg1	Reference	GCA_001641205.1	64.1097	46.8399	91	14.4216
Mycoplasma sp. Bg2	Reference	GCA_001641225.1	64.2114	45.8885	84	13.3122
Mycoplasma mycoides subsp. capri	Reference	GCF_900489525.1	65.3538	45.3576	249	39.4612
Mycoplasma alligatoris A21JP2	Reference	GCF_000178375.1	65.3903	49.4097	292	46.2758
Mycoplasma capricolum subsp. capripneumoniae 87001	Reference	GCF_000835085.1	65.3921	45.8577	238	37.7179
Mycoplasma crocodyli MP145	Reference	GCF_000025845.1	65.4946	49.699	301	47.7021
Mycoplasma hyorhinis	Reference	GCF_001705605.1	65.5035	49.0554	270	42.7892
Mycoplasma hominis	Reference	GCF_000759375.2	65.595	48.7953	260	41.2044
Mycoplasma phocicerebrale	Reference	GCF_003383595.3	65.7242	49.1133	261	41.3629
Mycoplasma todarodis	Reference	GCF_004335995.1	66.0353	50.3218	336	53.2488
Mycoplasma mobile 163K	Reference	GCF_000008365.1	66.0846	48.9947	311	49.2868
Mycoplasmatales bacterium DT_68	Reference	GCA_013215685.1	66.3519	53.554	140	22.187
Mycoplasmatales bacterium DT_67	Reference	GCA_013215715.1	66.7489	54.3992	142	22.504
Mycoplasma marinum	Reference	GCF_004335975.1	66.803	51.9362	362	57.3693
Lactobacillus plantarum WCFS1	Outgroup	GCF_000203855.3	62.1241	43.3562	230	36.4501
Listeria monocytogenes EGD-e	Outgroup	GCF_000196035.1	62.1499	43.847	253	40.0951
Enterococcus faecalis V583	Outgroup	GCF_000007785.1	63.1522	43.8905	244	38.6688
Staphylococcus aureus subsp. aureus NCTC 8325	Outgroup	GCF_000013425.1	63.244	43.8943	252	39.9366

## Sheet: C
Strain Name	Type	NCBI RefSeq Accession	ANI Value with Chlamydiae MAG (%)	AAI Value with Chlamydiae MAG (%)	Genes conserved with Chlamydiae MAG	Genes conserved with Chlamydiae MAG (%)
Chlamydia trachomatis strain F-6068	Reference	GCF_001655575.1	62.7991	45.8051	391	40.3093
Chlamydia trachomatis	Reference	GCF_000590615.1	62.8619	45.7492	391	40.3093
Chlamydia trachomatis	Reference	GCF_000590675.1	62.8777	45.7589	392	40.4124
Simkania negevensis Z gsn.131	Reference	GCF_000237205.1	62.9787	47.9072	520	53.6082
Chlamydia trachomatis	Reference	GCF_000590575.1	63.0535	45.7536	392	40.4124
Chlamydia trachomatis strain F/CS847/08	Reference	GCF_001183825.1	63.0579	45.7652	392	40.4124
Chlamydia trachomatis A/363	Reference	GCF_000318525.1	63.0663	45.8226	392	40.4124
Chlamydia trachomatis L1/115	Reference	GCF_000318845.1	63.068	45.8898	389	40.1031
Chlamydia trachomatis strain E/CS1025/11	Reference	GCF_001183805.1	63.0716	45.7612	392	40.4124
Candidatus Protochlamydia naegleriophila strain KNic cPNK	Reference	GCF_001499655.1	63.0738	47.4965	474	48.866
Chlamydia trachomatis L3/404/LN	Reference	GCF_000319105.1	63.0907	45.889	389	40.1031
Chlamydia trachomatis strain E-8873	Reference	GCF_001655455.1	63.1063	45.7633	392	40.4124
Chlamydia trachomatis L2b/8200/07	Reference	GCF_000318905.1	63.1073	45.936	387	39.8969
Chlamydia trachomatis L2b/UCH-2	Reference	GCF_000318925.1	63.1073	45.936	387	39.8969
Chlamydia trachomatis L2/25667R	Reference	GCF_000318885.1	63.1533	45.9733	387	39.8969
Chlamydia trachomatis strain SQ24	Reference	GCF_002776885.1	63.159	45.9001	389	40.1031
Chlamydia trachomatis strain SQ20	Reference	GCF_002776845.1	63.163	45.8996	389	40.1031
Chlamydia trachomatis D-EC	Reference	GCF_000092485.1	63.1976	45.8573	390	40.2062
Chlamydia trachomatis L1/440/LN	Reference	GCF_000318825.1	63.1982	45.8743	389	40.1031
Chlamydia trachomatis D-LC	Reference	GCF_000093005.1	63.1988	45.8568	390	40.2062
Chlamydia trachomatis D/UW-3/CX	Reference	GCF_000008725.1	63.2009	45.9051	389	40.1031
Chlamydia trachomatis E/SW3	Reference	GCF_000304495.1	63.2013	45.7615	392	40.4124
Chlamydia trachomatis strain QH111L	Reference	GCF_001885175.1	63.2134	45.8368	389	40.1031
Chlamydia trachomatis F/11-96	Reference	GCF_000590635.1	63.2149	45.7659	392	40.4124
Chlamydia trachomatis B/TZ1A828/OT	Reference	GCF_000026905.1	63.2301	45.8209	392	40.4124
Chlamydia trachomatis strain SQ02	Reference	GCF_002777055.1	63.2366	45.8535	390	40.2062
Chlamydia trachomatis G/11222	Reference	GCF_000092705.1	63.2601	45.8866	389	40.1031
Chlamydia trachomatis strain E-32931	Reference	GCF_001655495.1	63.272	45.7597	392	40.4124
Chlamydia trachomatis strain SQ05	Reference	GCF_002777075.1	63.2721	45.8675	390	40.2062
Chlamydia trachomatis strain SQ01	Reference	GCF_002777035.1	63.273	45.8542	390	40.2062
Chlamydia trachomatis C/TW-3	Reference	GCF_000507225.1	63.2877	45.7943	392	40.4124
Chlamydia trachomatis A/7249	Reference	GCF_000318565.1	63.3003	45.8148	392	40.4124
Chlamydia trachomatis A2497	Reference	GCF_000226605.1	63.3004	45.8166	392	40.4124
Chlamydia trachomatis A2497 serovar A	Reference	GCF_000284475.1	63.3021	45.8244	392	40.4124
Chlamydia trachomatis strain SQ32	Reference	GCF_002776745.1	63.3053	45.7767	392	40.4124
Chlamydia trachomatis strain chxRP4F1	Reference	GCF_002088315.1	63.3076	45.8711	389	40.1031
Chlamydia trachomatis strain SQ29	Reference	GCF_002776795.1	63.3206	45.7767	392	40.4124
Waddlia chondrophila WSU 86-1044	Reference	GCF_000092785.1	63.3212	47.6694	457	47.1134
Chlamydia trachomatis strain chxRP4D10	Reference	GCF_002088335.1	63.3238	45.8906	389	40.1031
Chlamydia trachomatis strain chxRP1H1	Reference	GCF_002088355.1	63.3382	45.8429	390	40.2062
Chlamydia trachomatis Sweden2	Reference	GCF_000210495.1	63.3537	45.762	392	40.4124
Chlamydia suis isolate 3-25b I	Reference	GCF_900149465.2	63.3603	45.8223	392	40.4124
Chlamydia trachomatis L2c	Reference	GCF_000220105.1	63.3701	45.9727	387	39.8969
Parachlamydia acanthamoebae UV-7	Reference	GCF_000253035.1	63.3851	47.7384	465	47.9381
Chlamydia trachomatis G/9768	Reference	GCF_000092685.1	63.3913	45.8562	390	40.2062
Chlamydia trachomatis strain SQ12	Reference	GCF_002776995.1	63.393	45.8651	389	40.1031
Chlamydia trachomatis G/9301	Reference	GCF_000092805.1	63.3944	45.8446	390	40.2062
Chlamydia trachomatis D/CS637/11	Reference	GCF_001183765.1	63.4135	45.8933	389	40.1031
Chlamydia trachomatis RC-J/971	Reference	GCF_000441795.1	63.4216	45.9017	388	40
Chlamydia trachomatis Ia/SotonIa1	Reference	GCF_000318765.1	63.4232	45.8958	389	40.1031
Chlamydia trachomatis strain SQ09	Reference	GCF_002776955.1	63.4242	45.904	389	40.1031
Chlamydia trachomatis strain E-DK-20	Reference	GCF_001655535.1	63.4266	45.7662	392	40.4124
Chlamydia trachomatis RC-F(s)/852	Reference	GCF_000441635.1	63.4532	45.6868	394	40.6186
Chlamydia trachomatis strain SQ10	Reference	GCF_002776975.1	63.4601	45.8924	389	40.1031
Chlamydia trachomatis G/11074	Reference	GCF_000092725.1	63.4614	45.845	390	40.2062
Chlamydia trachomatis Ia/SotonIa3	Reference	GCF_000318785.1	63.4628	45.8958	389	40.1031
Chlamydia trachomatis A/HAR-13	Reference	GCF_000012125.1	63.4635	45.8549	389	40.1031
Chlamydia trachomatis strain SQ14	Reference	GCF_002777015.1	63.4652	45.8944	389	40.1031
Chlamydia trachomatis strain Ia/CS190/96	Reference	GCF_001183845.1	63.4704	45.8668	390	40.2062
Chlamydia trachomatis RC-J/953	Reference	GCF_000441675.1	63.497	45.9004	388	40
Chlamydia pecorum P787	Reference	GCF_000470825.1	63.4978	46.534	386	39.7938
Chlamydia trachomatis RC-J(s)/122	Reference	GCF_000441735.1	63.5002	45.8415	390	40.2062
Chlamydia trachomatis 434/Bu	Reference	GCF_000068585.1	63.517	45.9733	387	39.8969
Chlamydia trachomatis L2/434/Bu(i)	Reference	GCF_000364765.1	63.517	45.9613	387	39.8969
Chlamydia trachomatis L2/434/Bu(f)	Reference	GCF_000364785.1	63.517	45.9613	387	39.8969
Chlamydia felis Fe/C-56	Reference	GCF_000009945.1	63.5367	45.9726	391	40.3093
Chlamydia suis isolate 4-29b I	Reference	GCF_900149385.2	63.5381	45.8427	391	40.3093
Chlamydia muridarum str. Nigg isolate CM007	Reference	GCF_002997955.1	63.5418	45.8006	380	39.1753
Chlamydia trachomatis RC-F(s)/342	Reference	GCF_000441715.1	63.5525	45.7182	393	40.5155
Chlamydia trachomatis L2b/795	Reference	GCF_000318985.1	63.5537	45.936	387	39.8969
Chlamydia trachomatis B/Jali20/OT	Reference	GCF_000026925.1	63.5557	45.7661	393	40.5155
Chlamydia pecorum W73	Reference	GCF_000470805.1	63.5678	46.4438	385	39.6907
Chlamydia suis isolate 5-27b I	Reference	GCF_900149625.2	63.5683	45.8548	392	40.4124
Chlamydia psittaci 6BC	Reference	GCF_000191925.1	63.5772	46.1849	391	40.3093
Chlamydia trachomatis RC-L2(s)/46	Reference	GCF_000441615.1	63.5773	45.9257	388	40
Chlamydia trachomatis RC-L2(s)/3	Reference	GCF_000441695.1	63.5881	45.8857	389	40.1031
Chlamydia trachomatis strain L2b/CS784/08	Reference	GCF_000971725.1	63.5924	45.9468	387	39.8969
Chlamydia trachomatis L2b/UCH-1/proctitis	Reference	GCF_000068525.2	63.5924	45.936	387	39.8969
Chlamydia trachomatis strain L2b/CS19/08	Reference	GCF_000971705.1	63.5924	45.936	387	39.8969
Chlamydia suis isolate SWA-2 I	Reference	GCF_900169085.1	63.6016	45.8813	391	40.3093
Chlamydia trachomatis E/11023	Reference	GCF_000092745.1	63.6035	45.7681	392	40.4124
Chlamydia psittaci 08DC60	Reference	GCF_000270445.1	63.6095	46.1979	391	40.3093
Chlamydia trachomatis L1/224	Reference	GCF_000318865.1	63.6129	45.8994	389	40.1031
Chlamydia trachomatis RC-F/69	Reference	GCF_000441585.1	63.6155	45.8031	390	40.2062
Chlamydia muridarum str. Nigg isolate CM001	Reference	GCF_002998115.1	63.6163	45.9221	386	39.7938
Chlamydia muridarum str. Nigg isolate CM021	Reference	GCF_002997735.1	63.6217	45.8879	385	39.6907
Chlamydia trachomatis strain SQ19	Reference	GCF_002777155.1	63.6234	45.8109	389	40.1031
Chlamydia sp. H15-1957-10C I	Reference	GCF_900239945.1	63.6241	46.1548	380	39.1753
Chlamydia muridarum str. Nigg 2 MCR	Reference	GCF_000709455.1	63.6251	45.8813	389	40.1031
Chlamydia muridarum str. Nigg CM972	Reference	GCF_000830965.1	63.6252	45.8873	389	40.1031
Chlamydia muridarum strain Nigg3	Reference	GCF_000772145.1	63.6261	45.8813	389	40.1031
Chlamydia muridarum str. Nigg3 CMUT3-5 strain Nigg3	Reference	GCF_000830945.1	63.6261	45.8813	389	40.1031
Chlamydia muridarum strain Nigg3 clone G0.1.1	Reference	GCF_000767405.1	63.6268	45.8878	389	40.1031
Chlamydia muridarum strain Nigg3 clone G28.38.1	Reference	GCF_000767445.1	63.6268	45.8878	389	40.1031
Chlamydia muridarum str. Nigg isolate CM010	Reference	GCF_002997815.1	63.6268	45.8878	389	40.1031
Chlamydia muridarum strain Nigg3-28	Reference	GCF_003433255.1	63.6268	45.8878	389	40.1031
Chlamydia muridarum str. Nigg isolate CM008	Reference	GCF_002997935.1	63.6293	45.8878	389	40.1031
Chlamydia muridarum str. Nigg	Reference	GCF_000006685.1	63.63	45.8789	389	40.1031
Chlamydia muridarum str. Nigg isolate CM009	Reference	GCF_002997915.1	63.6321	45.886	389	40.1031
Chlamydia psittaci 6BC	Reference	GCF_000204255.1	63.637	46.1567	390	40.2062
Chlamydia trachomatis strain E-547	Reference	GCF_001655415.1	63.6372	45.7609	392	40.4124
Chlamydia muridarum str. Nigg isolate CM005	Reference	GCF_002997995.1	63.6375	45.8878	389	40.1031
Chlamydia muridarum str. Nigg isolate CM003	Reference	GCF_002998015.1	63.6376	45.8878	389	40.1031
Chlamydia muridarum str. Nigg isolate CM012	Reference	GCF_002998175.1	63.6389	45.879	389	40.1031
Chlamydia muridarum str. Nigg isolate CM002	Reference	GCF_002998035.1	63.6396	45.8868	389	40.1031
Chlamydia trachomatis E/150	Reference	GCF_000092665.1	63.642	45.7749	392	40.4124
Chlamydia muridarum str. Nigg isolate CM004	Reference	GCF_002998235.1	63.6421	45.8878	389	40.1031
Chlamydia muridarum str. Nigg isolate CM006	Reference	GCF_002997975.1	63.6443	45.888	388	40
Chlamydia trachomatis strain SQ25	Reference	GCF_002777095.1	63.6505	45.7719	391	40.3093
Chlamydia trachomatis strain SQ15	Reference	GCF_002777135.1	63.6547	45.8002	389	40.1031
Chlamydia trachomatis E/Bour	Reference	GCF_000318645.1	63.656	45.7594	392	40.4124
Chlamydia trachomatis	Reference	GCF_000590755.1	63.6562	45.857	390	40.2062
Chlamydia caviae GPIC	Reference	GCF_000007605.1	63.6569	46.2574	391	40.3093
Chlamydia trachomatis strain E-160	Reference	GCF_001655375.1	63.6706	45.7602	392	40.4124
Neochlamydia sp. S13	Reference	GCF_000648235.2	63.6731	47.3284	451	46.4948
Chlamydia trachomatis strain E-103	Reference	GCF_001655335.1	63.682	45.8079	391	40.3093
Chlamydia abortus S26/3	Reference	GCF_000026025.1	63.6833	46.1542	390	40.2062
Chlamydia abortus strain 15-70d24	Reference	GCF_900416725.1	63.6856	46.2147	386	39.7938
Chlamydia trachomatis RC-J/943	Reference	GCF_000441655.1	63.6859	45.9369	388	40
Chlamydia pneumoniae CV14	Reference	GCF_001007105.1	63.6905	46.3587	382	39.3814
Chlamydia pneumoniae PB2	Reference	GCF_001007145.1	63.6909	46.3587	382	39.3814
Chlamydia pneumoniae Wien1	Reference	GCF_001007025.1	63.6924	46.3052	382	39.3814
Chlamydia trachomatis RC-J/966	Reference	GCF_000441755.1	63.7028	45.9371	388	40
Chlamydia psittaci WS/RT/E30	Reference	GCF_000298475.2	63.7214	46.1398	385	39.6907
Chlamydia pneumoniae AR39	Reference	GCF_000091085.2	63.7225	46.3189	383	39.4845
Chlamydia abortus strain GN6	Reference	GCF_002205755.1	63.7243	46.2935	384	39.5876
Chlamydia psittaci VS225	Reference	GCF_000298455.2	63.7273	46.2666	368	37.9381
Chlamydia psittaci 84/55	Reference	GCF_000298375.2	63.747	46.1789	365	37.6289
Chlamydia trachomatis J/6276tet1	Reference	GCF_000441775.1	63.7662	45.854	390	40.2062
Chlamydia psittaci NJ1	Reference	GCF_000298555.2	63.7751	46.1392	391	40.3093
Chlamydia gallinacea strain JX-1	Reference	GCF_002007725.1	63.7781	46.1077	382	39.3814
Chlamydia avium 10DC88	Reference	GCF_000583875.1	63.7796	46.3411	366	37.732
Chlamydia pneumoniae CWL029	Reference	GCF_000008745.1	63.7797	46.3035	382	39.3814
Chlamydia trachomatis strain tet9	Reference	GCF_004135145.1	63.7918	45.9759	387	39.8969
Chlamydia trachomatis F/SW4	Reference	GCF_000304515.1	63.795	45.7685	392	40.4124
Chlamydia trachomatis RC-L2/55	Reference	GCF_000441815.1	63.7954	45.9659	387	39.8969
Chlamydia pneumoniae K7	Reference	GCF_001007045.1	63.7974	46.3035	382	39.3814
Chlamydia pneumoniae LPCoLN	Reference	GCF_000024145.1	63.798	46.2509	386	39.7938
Chlamydia psittaci MN	Reference	GCF_000298435.2	63.7982	46.0762	386	39.7938
Chlamydia psittaci C19/98	Reference	GCF_000270385.1	63.8085	46.1898	391	40.3093
Chlamydia pneumoniae CWL011	Reference	GCF_001007065.1	63.8299	46.303	382	39.3814
Chlamydia pneumoniae Wien3	Reference	GCF_001007085.1	63.8404	46.3043	382	39.3814
Chlamydia pneumoniae CM1	Reference	GCF_001007125.1	63.8674	46.3538	382	39.3814
Chlamydia psittaci strain GIMC 2004:CpsAP23	Reference	GCF_002752715.1	63.8705	46.1852	391	40.3093
Chlamydia abortus strain 1H 1	Reference	GCF_900002505.1	63.8721	46.2291	389	40.1031
Chlamydia abortus strain 1B_cevac 1	Reference	GCF_900002515.1	63.8721	46.2291	389	40.1031
Chlamydia abortus strain 162STDY5437294 1	Reference	GCF_000952935.1	63.8734	46.2303	389	40.1031
Chlamydia trachomatis F/SW5	Reference	GCF_000304535.1	63.8804	45.7627	392	40.4124
Chlamydia psittaci Mat116	Reference	GCF_000338695.1	63.8889	46.3285	370	38.1443
Chlamydia suis isolate 9-1b I	Reference	GCF_900149505.2	63.8912	46.1483	383	39.4845
Chlamydia psittaci CP3	Reference	GCF_000298535.2	63.8956	46.2973	372	38.3505
Chlamydia pneumoniae TW-183	Reference	GCF_000007205.1	63.8985	46.3043	382	39.3814
Chlamydia pecorum E58	Reference	GCF_000204135.1	63.9015	46.3582	387	39.8969
Chlamydia psittaci M56	Reference	GCF_000298495.2	63.908	46.0893	390	40.2062
Chlamydia gallinacea 08-1274/3	Reference	GCF_000471025.2	63.925	46.1055	384	39.5876
Chlamydia psittaci strain GIMC 2005:CpsCP1	Reference	GCF_002752735.1	63.9273	46.1852	391	40.3093
Chlamydia psittaci 02DC15	Reference	GCF_000270425.1	63.9374	46.2204	390	40.2062
Chlamydia psittaci strain Ful127	Reference	GCF_003999235.1	63.9555	46.1909	392	40.4124
Chlamydia psittaci WC	Reference	GCF_000298515.2	63.9886	46.1738	386	39.7938
Chlamydia psittaci strain AMK	Reference	GCF_009857155.1	64.0012	46.1099	392	40.4124
Chlamydia sp. S15-834C isolate S15-834K I	Reference	GCF_900239975.1	64.0442	45.9797	394	40.6186
Chlamydia psittaci 01DC11	Reference	GCF_000270405.1	64.0507	46.1888	391	40.3093
Chlamydia psittaci GR9	Reference	GCF_000298415.1	64.0513	46.0911	386	39.7938
Chlamydia abortus strain GIMC 2006:CabB577	Reference	GCF_002895085.1	64.0763	46.1528	390	40.2062
Chlamydia pecorum PV3056/3	Reference	GCF_000470765.1	64.1156	46.433	385	39.6907
Chlamydia psittaci strain Rostinovo-70	Reference	GCF_006385615.1	64.1639	46.1063	392	40.4124
Chlamydia pneumoniae J138	Reference	GCF_000011165.1	64.1668	46.3198	381	39.2784
Chlamydia psittaci strain GIMC 2003:Cps25SM	Reference	GCF_002752695.1	64.1689	46.1638	390	40.2062
Chlamydia abortus strain 15-49d3	Reference	GCF_900416705.1	64.1794	46.2302	388	40
Chlamydia abortus strain 84/2334	Reference	GCF_008329805.1	64.2492	46.2529	388	40
Opitutus terrae PB90-1	Outgroup	GCF_000019965.1	63.066	41.1233	241	24.8454
Lacunisphaera limnophila	Outgroup	GCF_001746835.1	63.3706	40.9395	244	25.1546
Nibricoccus aquaticus	Outgroup	GCF_002310495.1	64.8425	40.9826	236	24.3299

## Sheet: D
Reaction Number	Mycoplasma mobile	Mycoplasma marinum	Mycoplasma todarodis	Mollicutes MAG	Type	Reaction(s)	Pathway(s)	EC Number(s)	COG	Eggnog Annotation Description
1	NC_006908.1_570	NZ_PSZO01000018.1_8	NZ_PSZP01000066.1_2	k141_135469_7	All 4	alpha-D-Glucose 6-phosphate ketol-isomerase,alpha-D-Glucose 6-phosphate ketol-isomerase,beta-D-Glucose 6-phosphate ketol-isomerase	Glycolysis / Gluconeogenesis	5.1.3.15	G	Glucose-6-phosphate isomerase
2	-	NZ_PSZO01000009.1_11	NZ_PSZP01000028.1_5	k141_45383_31	MAG+Marine	D-mannose-6-phosphate aldose-ketose-isomerase	Fructose and mannose metabolism	5.3.1.8	G	Isomerase
3	-	NZ_PSZO01000024.1_8	NZ_PSZP01000006.1_3	k141_194231_44	MAG+Marine	N-Acetyl-D-glucosamine-6-phosphate amidohydrolase	Amino sugar and nucleotide sugar metabolism	3.5.1.25	G	Belongs to the metallo-dependent hydrolases superfamily. NagA family
4	-	NZ_PSZO01000024.1_9	NZ_PSZP01000006.1_4	k141_194231_43	MAG+Marine	D-glucosamine-6-phosphate aminohydrolase (ketol isomerizing)	Amino sugar and nucleotide sugar metabolism	3.5.99.6	G	Catalyzes the reversible isomerization-deamination of glucosamine 6-phosphate (GlcN6P) to form fructose 6-phosphate (Fru6P) and ammonium ion
5	NC_006908.1_329	NZ_PSZO01000003.1_100	NZ_PSZP01000041.1_2	k141_194231_32	All 4	ATP:D-tagatose-6-phosphate 1-phosphotransferase,ATP:D-fructose-6-phosphate 1-phosphotransferase,ATP:D-fructose-6-phosphate 1-phosphotransferase,CTP:D-tagatose 6-phosphate 1-phosphotransferase,UTP:D-tagatose 6-phosphate 1-phosphotransferase,ITP:D-tagatose 6-phosphate 1-phosphotransferase	Galactose metabolism,Methane metabolism,Glycolysis / Gluconeogenesis	2.7.1.11,2.7.1.56,2.7.1.144	G	Catalyzes the phosphorylation of D-fructose 6-phosphate to fructose 1,6-bisphosphate by ATP, the first committing step of glycolysis
6	NC_006908.1_131	NZ_PSZO01000018.1_17	NZ_PSZP01000034.1_13	k141_135469_2	All 4	D-fructose-1,6-bisphosphate D-glyceraldehyde-3-phosphate-lyase (glycerone-phosphate-forming),sedoheptulose 1,7-bisphosphate D-glyceraldehyde-3-phosphate-lyase,D-fructose 1-phosphate D-glyceraldehyde-3-phosphate-lyase,beta-D-fructose-1,6-bisphosphate D-glyceraldehyde-3-phosphate-lyase (glycerone-phosphate-forming)	Carbon metabolism,Fructose and mannose metabolism,Glycolysis / Gluconeogenesis	4.1.2.13	G	Fructose-bisphosphate aldolase class-II
7	NC_006908.1_430	NZ_PSZO01000001.1_4	NZ_PSZP01000055.1_3	k141_194231_21	All 4	D-glyceraldehyde-3-phosphate aldose-ketose-isomerase	Glycolysis / Gluconeogenesis	5.3.1.1	G	Involved in the gluconeogenesis. Catalyzes stereospecifically the conversion of dihydroxyacetone phosphate (DHAP) to D-glyceraldehyde-3-phosphate (G3P)
8	NC_006908.1_194	NZ_PSZO01000010.1_27	NZ_PSZP01000029.1_4	k141_392341_3	All 4	D-glyceraldehyde-3-phosphate:NAD+ oxidoreductase (phosphorylating)	Glycolysis / Gluconeogenesis	1.2.1.12,1.2.1.59	G	Belongs to the glyceraldehyde-3-phosphate dehydrogenase family
9	NC_006908.1_467	NZ_PSZO01000001.1_10	NZ_PSZP01000055.1_1	k141_194231_24	All 4	ATP:3-phospho-D-glycerate 1-phosphotransferase	Glycolysis / Gluconeogenesis	2.7.2.3	F	Belongs to the phosphoglycerate kinase family
10	NC_006908.1_340	NZ_PSZO01000001.1_3	NZ_PSZP01000023.1_5	k141_194231_20	All 4	D-phosphoglycerate 2,3-phosphomutase	Glycolysis / Gluconeogenesis	5.4.2.11,5.4.2.12	G	Catalyzes the interconversion of 2-phosphoglycerate and 3-phosphoglycerate
11	NC_006908.1_187	NZ_PSZO01000024.1_6	NZ_PSZP01000033.1_9	k141_194231_46	All 4	2-phospho-D-glycerate hydro-lyase (phosphoenolpyruvate-forming)	Glycolysis / Gluconeogenesis	4.2.1.11	F	Catalyzes the reversible conversion of 2- phosphoglycerate into phosphoenolpyruvate. It is essential for the degradation of carbohydrates via glycolysis
12	NC_006908.1_330	NZ_PSZO01000003.1_99	NZ_PSZP01000041.1_3	k141_194231_31	All 4	ATP:pyruvate 2-O-phosphotransferase,GTP:pyruvate 2-O-phosphotransferase,dATP:pyruvate 2-O-phosphotransferase,NTP:pyruvate O2-phosphotransferase,dGTP:pyruvate 2-O-phosphotransferase	Glycolysis / Gluconeogenesis,Purine metabolism	2.7.1.40	G	Belongs to the pyruvate kinase family
13	NC_006908.1_174	NZ_PSZO01000001.1_48	NZ_PSZP01000047.1_3	k141_29341_24	All 4	propanoyl-CoA:phosphate propanoyltransferase,acetyl-CoA:phosphate acetyltransferase	Propanoate metabolism,Taurine and hypotaurine metabolism	2.3.1.8,2.3.1.222	C	Phosphate acetyltransferase
14	NC_006908.1_175	NZ_PSZO01000002.1_9	NZ_PSZP01000023.1_6	k141_29341_25	All 4	ATP:propanoate phosphotransferase	Propanoate metabolism	2.7.2.1,2.7.2.15	F	Catalyzes the formation of acetyl phosphate from acetate and ATP. Can also catalyze the reverse reaction
15	-	-	-	k141_347318_1	MAG Only	(S)-malate:NAD+ oxidoreductase (decarboxylating)	Pyruvate metabolism	1.1.1.38,1.1.1.39	C	Psort location Cytoplasmic, score
16	-	-	-	k141_347318_2	MAG Only	(S)-malate hydro-lyase (fumarate-forming)	Citrate cycle (TCA cycle)	4.2.1.2	C	Involved in the TCA cycle. Catalyzes the stereospecific interconversion of fumarate to L-malate
17	-	NZ_PSZO01000001.1_35	NZ_PSZP01000021.1_2	k141_305077_3	MAG+Marine	N6-(1,2-dicarboxyethyl)AMP AMP-lyase (fumarate-forming),1-(5'-Phosphoribosyl)-5-amino-4-(N-succinocarboxamide)-imidazole AMP-lyase	Purine metabolism	4.3.2.2	F	Belongs to the lyase 1 family. Adenylosuccinate lyase subfamily
18	-	NZ_PSZO01000001.1_36	NZ_PSZP01000021.1_3	k141_305077_7	MAG+Marine	IMP:L-aspartate ligase (GDP-forming)	Purine metabolism	6.3.4.4	F	Plays an important role in the de novo pathway of purine nucleotide biosynthesis. Catalyzes the first committed step in the biosynthesis of AMP from IMP
19	NC_006908.1_231	-	-	k141_135469_10	MAG+Mobile	L-Arginine iminohydrolase	Arginine biosynthesis	3.5.3.6	E	Arginine deiminase
20	-	-	-	k141_135469_11	MAG Only	Carbamoyl-phosphate:L-ornithine carbamoyltransferase	Arginine biosynthesis	2.1.3.3	E	Reversibly catalyzes the transfer of the carbamoyl group from carbamoyl phosphate (CP) to the N(epsilon) atom of ornithine (ORN) to produce L-citrulline
21	-	-	-	k141_375758_7	MAG Only	ATP:carbamate phosphotransferase,ATP:carbamate phosphotransferase	Nitrogen metabolism,Arginine biosynthesis	2.7.2.2,6.3.5.5	E	Belongs to the carbamate kinase family
22	-	NZ_PSZO01000006.1_15	NZ_PSZP01000008.1_19	k141_245899_11	MAG+Marine	carbamoyl-phosphate:L-aspartate carbamoyltransferase	Pyrimidine metabolism	2.1.3.2	F	Belongs to the ATCase OTCase family
23	-	NZ_PSZO01000006.1_12	NZ_PSZP01000008.1_17	k141_245899_12	MAG+Marine	(S)-dihydroorotate amidohydrolase	Pyrimidine metabolism	3.5.2.3	F	Belongs to the metallo-dependent hydrolases superfamily. DHOase family. Class I DHOase subfamily
24	-	NZ_PSZO01000006.1_8	NZ_PSZP01000008.1_14	k141_245899_8	MAG+Marine	(S)-dihydroorotate:NAD+ oxidoreductase	Pyrimidine metabolism	1.3.1.14	F	Belongs to the dihydroorotate dehydrogenase family. Type 1 subfamily
25	-	NZ_PSZO01000006.1_6	NZ_PSZP01000008.1_12	k141_245899_10	MAG+Marine	Orotidine-5'-phosphate:diphosphate phospho-alpha-D-ribosyl-transferase	Pyrimidine metabolism	2.4.2.10	F	Catalyzes the transfer of a ribosyl phosphate group from 5-phosphoribose 1-diphosphate to orotate, leading to the formation of orotidine monophosphate (OMP)
26	-	NZ_PSZO01000006.1_7	NZ_PSZP01000008.1_13	k141_245899_9	MAG+Marine	orotidine-5'-phosphate carboxy-lyase (UMP-forming)	Pyrimidine metabolism	4.1.1.23	F	Catalyzes the decarboxylation of orotidine 5'- monophosphate (OMP) to uridine 5'-monophosphate (UMP)
27	-	-	-	k141_198499_10	MAG Only	chitinase	Amino sugar and nucleotide sugar metabolism	3.2.1.14	G	Chitin-binding domain type 3
28	NC_006908.1_628	NZ_PSZO01000016.1_18	NZ_PSZP01000028.1_4	k141_232514_24	All 4	protein-N(pi)-phosphohistidine:D-fructose 1-phosphotransferase	Transport	2.7.1.202	GT	Phosphotransferase system
29	-	NZ_PSZO01000024.1_11	NZ_PSZP01000006.1_6	k141_194231_47	MAG+Marine	N-Acetyl-D-glucosamine transport via PEP:Pyr PTS,N-Acetyl-D-glucosamine transport via PEP:Pyr PTS (periplasm),Glucose IICBA Two Transporter, protein-N(pi)-phosphohistidine:D-glucose 6-phosphotransferase	Transport	2.7.1.199	G	Phosphotransferase system, EIIB
30	-	NZ_PSZO01000024.1_4	NZ_PSZP01000033.1_7	k141_194231_39	MAG+Marine	Glucose IICBA Two Transporter,protein-N(pi)-phosphohistidine:D-glucose 6-phosphotransferase	Transport	2.7.1.199	G	PTS system, glucose-specific
31	-	-	-	k141_135469_12	MAG Only	Arginine Three Transporter,Arginine Four Transporter,Arginine Two Transporter	Transport	N/A	S	C4-dicarboxylate anaerobic carrier

## Sheet: E
Leaf ID	Clade Name	Environment	Type	Taxonomy	Sample Types
CP006932.105590.107114	Worms & Crustaceans	Candidatus Hepatoplasma crinochetorum	SILVA Ref	Bacteria;Firmicutes;Bacilli;Entomoplasmatales;Entomoplasmatales Incertae Sedis;Candidatus Hepatoplasma;Candidatus Hepatoplasma crinochetorum Av	NA
CWGI01000001.478700.480247	Worms & Crustaceans	Candidatus Hepatoplasma crinochetorum	SILVA Ref	Bacteria;Firmicutes;Bacilli;Entomoplasmatales;Entomoplasmatales Incertae Sedis;Candidatus Hepatoplasma;Candidatus Hepatoplasma crinochetorum	NA
GAFS01005998.1.1256	Worms & Crustaceans	Crayfish - Astacus leptodactylus	SILVA Ref	Bacteria;Firmicutes;Bacilli;Entomoplasmatales;Entomoplasmatales Incertae Sedis;Candidatus Hepatoplasma;Astacus leptodactylus (narrow-clawed crayfish)	NA
JN983617.1.1485	Worms & Crustaceans	crustacean	SILVA Ref	Bacteria;Firmicutes;Bacilli;Entomoplasmatales;Entomoplasmatales Incertae Sedis;Candidatus Hepatoplasma;uncultured bacterium	NA
HAFI01011546.48.1401	Worms & Crustaceans	crustacean	SILVA Ref	Bacteria;Firmicutes;Bacilli;Entomoplasmatales;Entomoplasmatales Incertae Sedis;Candidatus Hepatoplasma;Proasellus rectus	NA
AB980074.1.1450	Worms & Crustaceans	Deep-sea crab gut - Shinkaia crosnieri	SILVA Ref	Bacteria;Firmicutes;Bacilli;Entomoplasmatales;Entomoplasmatales Incertae Sedis;Candidatus Hepatoplasma;uncultured Mollicutes bacterium	NA
FN562893.1.1274	Worms & Crustaceans	deep-sea hydrothermal vent	SILVA Ref	Bacteria;Firmicutes;Bacilli;Entomoplasmatales;Entomoplasmatales Incertae Sedis;Candidatus Hepatoplasma;uncultured bacterium	NA
AB990194.1.1443	Worms & Crustaceans	Glacier ice worm - Mesenchytraeus solifugus	SILVA Ref	Bacteria;Firmicutes;Bacilli;Entomoplasmatales;Entomoplasmatales Incertae Sedis;Candidatus Hepatoplasma;uncultured bacterium	NA
AB990245.1.1443	Worms & Crustaceans	Glacier ice worm - Mesenchytraeus solifugus	SILVA Ref	Bacteria;Firmicutes;Bacilli;Entomoplasmatales;Entomoplasmatales Incertae Sedis;Candidatus Hepatoplasma;uncultured bacterium	NA
EU246820.1.1408	Worms & Crustaceans	Hermit crab gut - Calcinus obscurus	SILVA Ref	Bacteria;Firmicutes;Bacilli;Entomoplasmatales;Entomoplasmatales Incertae Sedis;Candidatus Hepatoplasma;uncultured Mollicutes bacterium	NA
FJ905629.1.1401	Worms & Crustaceans	hydrothermal sediments	SILVA Ref	Bacteria;Firmicutes;Bacilli;Entomoplasmatales;Entomoplasmatales Incertae Sedis;Candidatus Hepatoplasma;uncultured bacterium	NA
EU646187.1.1511	Worms & Crustaceans	isopod hepatopancreas	SILVA Ref	Bacteria;Firmicutes;Bacilli;Entomoplasmatales;Entomoplasmatales Incertae Sedis;Candidatus Hepatoplasma;uncultured Mycoplasmataceae bacterium	NA
EU646192.1.1493	Worms & Crustaceans	isopod hepatopancreas	SILVA Ref	Bacteria;Firmicutes;Bacilli;Entomoplasmatales;Entomoplasmatales Incertae Sedis;Candidatus Hepatoplasma;uncultured Mycoplasmataceae bacterium	NA
EU646195.1.1488	Worms & Crustaceans	isopod hepatopancreas	SILVA Ref	Bacteria;Firmicutes;Bacilli;Entomoplasmatales;Entomoplasmatales Incertae Sedis;Candidatus Hepatoplasma;uncultured Mycoplasmataceae bacterium	NA
HE610322.1.1517	Worms & Crustaceans	Mud crab gut - Scylla paramamosain	SILVA Ref	Bacteria;Firmicutes;Bacilli;Entomoplasmatales;Entomoplasmatales Incertae Sedis;Candidatus Hepatoplasma;uncultured Mycoplasmataceae bacterium	NA
MG518610.1.1490	Worms & Crustaceans	Sea star tissues	SILVA Ref	Bacteria;Firmicutes;Bacilli;Entomoplasmatales;Entomoplasmatales Incertae Sedis;Candidatus Hepatoplasma;uncultured microorganism	NA
AJ515721.1.1251	Worms & Crustaceans	Shrimp - Rimicaris exoculata	SILVA Ref	Bacteria;Firmicutes;Bacilli;Entomoplasmatales;Entomoplasmatales Incertae Sedis;Candidatus Hepatoplasma;uncultured Entomoplasmatales bacterium	NA
EU646197.1.1267	Worms & Crustaceans	Woodlouse midgut hepatopancreas - Tylos europaeus	SILVA Ref	Bacteria;Firmicutes;Bacilli;Entomoplasmatales;Entomoplasmatales Incertae Sedis;Candidatus Hepatoplasma;uncultured Mycoplasmataceae bacterium	NA
04cce8908ae1d6087c5aa6a5f55015e2	Worms & Crustaceans	NA	ASV	D_0__Bacteria;D_1__Tenericutes;D_2__Mollicutes;D_3__Entomoplasmatales;D_4__Entomoplasmatales Incertae Sedis;D_5__Candidatus Hepatoplasma;D_6__uncultured Mycoplasmataceae bacterium	Pimentel-Ins
4ce9270f4717293cec4c879997a066b1	Worms & Crustaceans	NA	ASV	D_0__Bacteria;D_1__Tenericutes;D_2__Mollicutes;D_3__Entomoplasmatales;D_4__Entomoplasmatales Incertae Sedis;D_5__Candidatus Hepatoplasma;D_6__uncultured Mycoplasmataceae bacterium	Pimentel-Gil
62e9dbaaca7bae02628ec21f165fda5a	Worms & Crustaceans	NA	ASV	D_0__Bacteria;D_1__Tenericutes;D_2__Mollicutes;D_3__Entomoplasmatales;D_4__Entomoplasmatales Incertae Sedis;D_5__Candidatus Hepatoplasma;D_6__uncultured Mycoplasmataceae bacterium	Pimentel-Ins
6caf5a9b8b53b738ce6bad173ecb5c15	Worms & Crustaceans	NA	ASV	D_0__Bacteria;D_1__Tenericutes;D_2__Mollicutes;D_3__Entomoplasmatales;D_4__Entomoplasmatales Incertae Sedis;D_5__Candidatus Hepatoplasma;D_6__uncultured Mycoplasmataceae bacterium	Pimentel-Gut
9384a1a63342d6ceaec7ce2790952a08	Worms & Crustaceans	NA	ASV	D_0__Bacteria;D_1__Tenericutes;D_2__Mollicutes;D_3__Entomoplasmatales;D_4__Entomoplasmatales Incertae Sedis;D_5__Candidatus Hepatoplasma;D_6__uncultured bacterium	Pierce-Water
aa0db56e425dd64202be5f5903a14a32	Worms & Crustaceans	NA	ASV	D_0__Bacteria;D_1__Tenericutes;D_2__Mollicutes;D_3__Entomoplasmatales;D_4__Entomoplasmatales Incertae Sedis;D_5__Candidatus Hepatoplasma;D_6__uncultured Mycoplasmataceae bacterium	Pimentel-Ins
c58811832e40ca67c24f345d0fd2254e	Worms & Crustaceans	NA	ASV	D_0__Bacteria;D_1__Tenericutes;D_2__Mollicutes;D_3__Entomoplasmatales;D_4__Entomoplasmatales Incertae Sedis;D_5__Candidatus Hepatoplasma;Ambiguous_taxa	Pimentel-Gut
ffbef3c0113db405cff72655451d9ee0	Worms & Crustaceans	NA	ASV	D_0__Bacteria;D_1__Tenericutes;D_2__Mollicutes;D_3__Entomoplasmatales;D_4__Entomoplasmatales Incertae Sedis;D_5__Candidatus Hepatoplasma	Pimentel-Gil
FJ745224.1.1347	Water, Sediment, and Feces	Marine surface water	SILVA Ref	Bacteria;Firmicutes;Bacilli;Acholeplasmatales;Acholeplasmataceae;Acholeplasma;uncultured Mollicutes bacterium	NA
CEVG01027442.2481.3988	Water, Sediment, and Feces	Marine water	SILVA Ref	Bacteria;Firmicutes;Bacilli;Acholeplasmatales;Acholeplasmataceae;Acholeplasma;marine metagenome	NA
KP410318.1.1478	Water, Sediment, and Feces	Marine water	SILVA Ref	Bacteria;Firmicutes;Bacilli;Acholeplasmatales;Acholeplasmataceae;Acholeplasma;uncultured bacterium	NA
EU010153.1.1456	Water, Sediment, and Feces	Marine water sample	SILVA Ref	Bacteria;Firmicutes;Bacilli;Acholeplasmatales;Acholeplasmataceae;Acholeplasma;uncultured marine bacterium	NA
HQ703848.1.1440	Water, Sediment, and Feces	Qinghai lake sediment	SILVA Ref	Bacteria;Firmicutes;Bacilli;Acholeplasmatales;Acholeplasmataceae;Acholeplasma;uncultured bacterium	NA
KC358313.1.1292	Water, Sediment, and Feces	Soda lake	SILVA Ref	Bacteria;Firmicutes;Bacilli;Acholeplasmatales;Acholeplasmataceae;Acholeplasma;uncultured bacterium	NA
FJ676076.1.1359	Water, Sediment, and Feces	Cow feces - Bos taurus	SILVA Ref	Bacteria;Firmicutes;Bacilli;Acholeplasmatales;Acholeplasmataceae;Anaeroplasma;uncultured bacterium	NA
EF406813.1.1467	Water, Sediment, and Feces	Mouse colon - Mus musculus	SILVA Ref	Bacteria;Firmicutes;Bacilli;Acholeplasmatales;Acholeplasmataceae;Anaeroplasma;uncultured bacterium	NA
JQ084129.1.1453	Water, Sediment, and Feces	Mouse colon tissue - Mus musculus	SILVA Ref	Bacteria;Firmicutes;Bacilli;Acholeplasmatales;Acholeplasmataceae;Anaeroplasma;uncultured bacterium	NA
EU006469.1.1450	Water, Sediment, and Feces	Mouse fecal sample	SILVA Ref	Bacteria;Firmicutes;Bacilli;Acholeplasmatales;Acholeplasmataceae;Anaeroplasma;uncultured bacterium	NA
AB606300.1.1464	Water, Sediment, and Feces	Mouse feces - Mus musculus	SILVA Ref	Bacteria;Firmicutes;Bacilli;Acholeplasmatales;Acholeplasmataceae;Anaeroplasma;uncultured bacterium	NA
EU925865.1.1487	Water, Sediment, and Feces	Bering Sea sediment	SILVA Ref	Bacteria;Firmicutes;Bacilli;Izemoplasmatales;uncultured bacterium	NA
AB013835.1.1512	Water, Sediment, and Feces	Deep-sea sediment	SILVA Ref	Bacteria;Firmicutes;Bacilli;Izemoplasmatales;uncultured bacterium	NA
KX097092.1.1497	Water, Sediment, and Feces	Deep-sea sediment	SILVA Ref	Bacteria;Firmicutes;Bacilli;Izemoplasmatales;uncultured bacterium	NA
HF558631.1.1496	Water, Sediment, and Feces	Mine tailing material	SILVA Ref	Bacteria;Firmicutes;Bacilli;Izemoplasmatales;uncultured bacterium	NA
AB807258.1.1459	Water, Sediment, and Feces	Ocean drilling core sample	SILVA Ref	Bacteria;Firmicutes;Bacilli;Izemoplasmatales;uncultured bacterium	NA
JX576039.1.1346	Water, Sediment, and Feces	Pit mud	SILVA Ref	Bacteria;Firmicutes;Bacilli;Izemoplasmatales;uncultured bacterium	NA
HM127395.1.1483	Water, Sediment, and Feces	Qinghai Lake water	SILVA Ref	Bacteria;Firmicutes;Bacilli;Izemoplasmatales;uncultured bacterium	NA
KC358220.1.1332	Water, Sediment, and Feces	Soda lake	SILVA Ref	Bacteria;Firmicutes;Bacilli;Izemoplasmatales;uncultured bacterium	NA
KC358307.1.1332	Water, Sediment, and Feces	Soda lake	SILVA Ref	Bacteria;Firmicutes;Bacilli;Izemoplasmatales;uncultured bacterium	NA
KC358310.1.1332	Water, Sediment, and Feces	Soda lake	SILVA Ref	Bacteria;Firmicutes;Bacilli;Izemoplasmatales;uncultured bacterium	NA
KX014170.1.1521	Water, Sediment, and Feces	Surface water from mangrove ecosystem	SILVA Ref	Bacteria;Firmicutes;Bacilli;Izemoplasmatales;uncultured bacterium	NA
KX014436.1.1528	Water, Sediment, and Feces	Surface water from mangrove ecosystem	SILVA Ref	Bacteria;Firmicutes;Bacilli;Izemoplasmatales;uncultured bacterium	NA
GU196243.1.1503	Water, Sediment, and Feces	Anaerobic digester	SILVA Ref	Bacteria;Firmicutes;Bacilli;Izemoplasmatales;Izemoplasmataceae;bacterium enrichment culture clone R4-81B	NA
MG264277.1.1360	Water, Sediment, and Feces	Desert oasis	SILVA Ref	Bacteria;Firmicutes;Bacilli;Izemoplasmatales;Izemoplasmataceae;bacterium	NA
KJ176751.1.1377	Water, Sediment, and Feces	Lake sediment core	SILVA Ref	Bacteria;Firmicutes;Bacilli;Izemoplasmatales;Izemoplasmataceae;uncultured Firmicutes bacterium	NA
EU522660.1.1371	Water, Sediment, and Feces	Oil sands tailings	SILVA Ref	Bacteria;Firmicutes;Bacilli;Izemoplasmatales;Izemoplasmataceae;uncultured Firmicutes bacterium	NA
HM992539.1.1324	Water, Sediment, and Feces	Oil sands tailings	SILVA Ref	Bacteria;Firmicutes;Bacilli;Izemoplasmatales;Izemoplasmataceae;uncultured Firmicutes bacterium	NA
AB546068.1.1499	Water, Sediment, and Feces	Subsurface crude oil deposits	SILVA Ref	Bacteria;Firmicutes;Bacilli;Izemoplasmatales;Izemoplasmataceae;uncultured bacterium	NA
EU050916.1.1403	Water, Sediment, and Feces	Arctic sediment	SILVA Ref	Bacteria;Firmicutes;Bacilli;Izemoplasmatales;Izemoplasmataceae;Izimaplasma;uncultured bacterium	NA
JN442952.1.1411	Water, Sediment, and Feces	Hypersaline microbial mat	SILVA Ref	Bacteria;Firmicutes;Bacilli;Izemoplasmatales;Izemoplasmataceae;Izimaplasma;uncultured organism	NA
JN448389.1.1444	Water, Sediment, and Feces	Hypersaline microbial mat	SILVA Ref	Bacteria;Firmicutes;Bacilli;Izemoplasmatales;Izemoplasmataceae;Izimaplasma;uncultured organism	NA
KC682425.1.1494	Water, Sediment, and Feces	Juan de Fuca Ridge	SILVA Ref	Bacteria;Firmicutes;Bacilli;Izemoplasmatales;Izemoplasmataceae;Izimaplasma;uncultured bacterium	NA
KJ176755.1.1384	Water, Sediment, and Feces	Lake sediment core	SILVA Ref	Bacteria;Firmicutes;Bacilli;Izemoplasmatales;Izemoplasmataceae;Izimaplasma;uncultured bacterium	NA
FJ717180.1.1531	Water, Sediment, and Feces	Marine sediment	SILVA Ref	Bacteria;Firmicutes;Bacilli;Izemoplasmatales;Izemoplasmataceae;Izimaplasma;uncultured bacterium	NA
EU142042.1.1496	Water, Sediment, and Feces	Methane seep sediment	SILVA Ref	Bacteria;Firmicutes;Bacilli;Izemoplasmatales;Izemoplasmataceae;Izimaplasma;uncultured bacterium	NA
CP009415.4513.6037	Water, Sediment, and Feces	Methane Seep/Candidatus Izimaplasma sp. HR1	SILVA Ref	Bacteria;Firmicutes;Bacilli;Izemoplasmatales;Izemoplasmataceae;Izimaplasma;Candidatus Izimaplasma sp. HR1	NA
JQ245525.1.1389	Water, Sediment, and Feces	Mud volcano	SILVA Ref	Bacteria;Firmicutes;Bacilli;Izemoplasmatales;Izemoplasmataceae;Izimaplasma;uncultured bacterium	NA
JRFF01000022.152793.154320	Water, Sediment, and Feces	Ocean Sediment Core/Candidatus Izimaplasma sp. HR2	SILVA Ref	Bacteria;Firmicutes;Bacilli;Izemoplasmatales;Izemoplasmataceae;Izimaplasma;Mollicutes bacterium HR2	NA
KM270399.1.1479	Water, Sediment, and Feces	Saline lake	SILVA Ref	Bacteria;Firmicutes;Bacilli;Izemoplasmatales;Izemoplasmataceae;Izimaplasma;uncultured bacterium	NA
FJ814754.1.1361	Water, Sediment, and Feces	Submarine canyon	SILVA Ref	Bacteria;Firmicutes;Bacilli;Izemoplasmatales;Izemoplasmataceae;Izimaplasma;uncultured Firmicutes bacterium	NA
JN173097.1.1543	Water, Sediment, and Feces	Anaerobic bioreactor	SILVA Ref	Bacteria;Firmicutes;Bacilli;RF39;uncultured Firmicutes bacterium	NA
JN680638.1.1493	Water, Sediment, and Feces	Cockroach gut - Shelfordella lateralis	SILVA Ref	Bacteria;Firmicutes;Bacilli;RF39;uncultured Erysipelotrichia bacterium	NA
GQ449141.1.1407	Water, Sediment, and Feces	Cow feces - Bos taurus	SILVA Ref	Bacteria;Firmicutes;Bacilli;RF39;uncultured bacterium	NA
KX672408.1.1394	Water, Sediment, and Feces	Fermentation pitmud	SILVA Ref	Bacteria;Firmicutes;Bacilli;RF39;uncultured Mollicutes bacterium	NA
JQ191012.1.1337	Water, Sediment, and Feces	Human stool - Homo sapiens	SILVA Ref	Bacteria;Firmicutes;Bacilli;RF39;uncultured bacterium	NA
JQ191065.1.1326	Water, Sediment, and Feces	Human stool - Homo sapiens	SILVA Ref	Bacteria;Firmicutes;Bacilli;RF39;uncultured bacterium	NA
KF842498.1.1414	Water, Sediment, and Feces	Human stool - Homo sapiens	SILVA Ref	Bacteria;Firmicutes;Bacilli;RF39;uncultured bacterium	NA
EF406725.1.1538	Water, Sediment, and Feces	Mouse colon - Mus musculus	SILVA Ref	Bacteria;Firmicutes;Bacilli;RF39;uncultured bacterium	NA
JQ083746.1.1520	Water, Sediment, and Feces	Mouse colon tissue - Mus musculus	SILVA Ref	Bacteria;Firmicutes;Bacilli;RF39;uncultured bacterium	NA
JQ084329.1.1533	Water, Sediment, and Feces	Mouse colon tissue - Mus musculus	SILVA Ref	Bacteria;Firmicutes;Bacilli;RF39;uncultured bacterium	NA
HQ716421.1.1366	Water, Sediment, and Feces	Pig feces - Sus scrofa	SILVA Ref	Bacteria;Firmicutes;Bacilli;RF39;uncultured bacterium	NA
GQ135550.1.1410	Water, Sediment, and Feces	Swine waste in anaerobic reactor	SILVA Ref	Bacteria;Firmicutes;Bacilli;RF39;uncultured bacterium	NA
KR068293.1.1531	Water, Sediment, and Feces	Yak rumen - Bos grunniens	SILVA Ref	Bacteria;Firmicutes;Bacilli;RF39;uncultured rumen bacterium	NA
080faf1408120dfc448a1fdec1085be3	Water, Sediment, and Feces	NA	ASV	D_0__Bacteria;D_1__Tenericutes;D_2__Mollicutes;D_3__Izimaplasmatales;D_4__Izimaplasmataceae;D_5__uncultured organism;D_6__uncultured organism	Pimentel-Mtl,Pimentel-Ins,Pimentel-Water
0d77b92b1414e849fa14b142499bf3c6	Water, Sediment, and Feces	NA	ASV	D_0__Bacteria;D_1__Tenericutes;D_2__Mollicutes;D_3__Izimaplasmatales;D_4__Izimaplasmataceae;D_5__Izimaplasma;D_6__uncultured bacterium	Pimentel-Mtl
1add5752236c30af9424263706ff85fa	Water, Sediment, and Feces	NA	ASV	D_0__Bacteria;D_1__Tenericutes;D_2__Mollicutes;D_3__Izimaplasmatales;D_4__uncultured bacterium;D_5__uncultured bacterium;D_6__uncultured bacterium	Pimentel-Mtl,Pimentel-Ins,Pimentel-Hmp,Pimentel-Pfd
2281c31ca8d25739554114a0be807c03	Water, Sediment, and Feces	NA	ASV	D_0__Bacteria;D_1__Tenericutes;D_2__Mollicutes;D_3__Izimaplasmatales;D_4__Izimaplasmataceae;D_5__Izimaplasma;D_6__uncultured bacterium	Pierce-Water
2a671e73e3622f97f2d0506a1ffec705	Water, Sediment, and Feces	NA	ASV	D_0__Bacteria;D_1__Tenericutes;D_2__Mollicutes;D_3__Izimaplasmatales;D_4__uncultured bacterium;D_5__uncultured bacterium;D_6__uncultured bacterium	Pimentel-Water
2bfc705b6717b30f7fdc24e6eb431124	Water, Sediment, and Feces	NA	ASV	D_0__Bacteria;D_1__Tenericutes;D_2__Mollicutes;D_3__Izimaplasmatales;D_4__Izimaplasmataceae;D_5__uncultured bacterium;D_6__uncultured bacterium	Pierce-Water
2c4ea112630127a462e26f509c2d904e	Water, Sediment, and Feces	NA	ASV	D_0__Bacteria;D_1__Tenericutes;D_2__Mollicutes;D_3__Mollicutes RF39;D_4__uncultured Mollicutes bacterium;D_5__uncultured Mollicutes bacterium;D_6__uncultured Mollicutes bacterium	Pierce-Gut
3aa78e3f425d18d5af6a66b1e5780c54	Water, Sediment, and Feces	NA	ASV	D_0__Bacteria;D_1__Tenericutes;D_2__Mollicutes;D_3__Izimaplasmatales;D_4__Izimaplasmataceae	Pierce-Water
446b95f91704f551e92b52dae4ef74ed	Water, Sediment, and Feces	NA	ASV	D_0__Bacteria;D_1__Tenericutes;D_2__Mollicutes;D_3__Izimaplasmatales;D_4__uncultured bacterium;D_5__uncultured bacterium;D_6__uncultured bacterium	Pimentel-Ins
4e06c402d320fe7d0ab47d1e1eff0492	Water, Sediment, and Feces	NA	ASV	D_0__Bacteria;D_1__Tenericutes;D_2__Mollicutes;D_3__Izimaplasmatales;D_4__Izimaplasmataceae;D_5__uncultured bacterium;D_6__uncultured bacterium	Pimentel-Gil,Pimentel-Ins
4eefe7161bb97f73bf050dc2437969cf	Water, Sediment, and Feces	NA	ASV	D_0__Bacteria;D_1__Tenericutes;D_2__Mollicutes;D_3__Izimaplasmatales;D_4__Izimaplasmataceae;D_5__Izimaplasma;D_6__uncultured bacterium	Pimentel-Water
51856eea0ee2651043ff1a278bf36525	Water, Sediment, and Feces	NA	ASV	D_0__Bacteria;D_1__Tenericutes;D_2__Mollicutes;D_3__Izimaplasmatales;D_4__Izimaplasmataceae;D_5__Izimaplasma;D_6__uncultured bacterium	Pierce-Water
5e943fee671c8ccd15085626ccb384db	Water, Sediment, and Feces	NA	ASV	D_0__Bacteria;D_1__Tenericutes;D_2__Mollicutes;D_3__Anaeroplasmatales;D_4__Anaeroplasmataceae;D_5__Anaeroplasma;D_6__uncultured bacterium	Pierce-Gut
6175df30f759d85441ba6a9ab018a2cb	Water, Sediment, and Feces	NA	ASV	D_0__Bacteria;D_1__Tenericutes;D_2__Mollicutes;D_3__Izimaplasmatales;D_4__uncultured bacterium;D_5__uncultured bacterium;D_6__uncultured bacterium	Pimentel-Gil,Pimentel-Ins,Pimentel-Water
62a777b4962a35b697cf1c8a1112861a	Water, Sediment, and Feces	NA	ASV	D_0__Bacteria;D_1__Tenericutes;D_2__Mollicutes;D_3__Acholeplasmatales;D_4__Acholeplasmataceae;D_5__Acholeplasma;Ambiguous_taxa	Pimentel-Pfd,Pimentel-Water
6497c9a76544b602ad7854da49f5f256	Water, Sediment, and Feces	NA	ASV	D_0__Bacteria;D_1__Tenericutes;D_2__Mollicutes;D_3__Izimaplasmatales;D_4__Izimaplasmataceae;D_5__uncultured bacterium;D_6__uncultured bacterium	Pierce-Water
64c71106f5970f95e6d690b50371123d	Water, Sediment, and Feces	NA	ASV	D_0__Bacteria;D_1__Tenericutes;D_2__Mollicutes;D_3__Izimaplasmatales;D_4__Izimaplasmataceae;D_5__Izimaplasma;D_6__uncultured bacterium	Pimentel-Ins
65fd578fb9a7c4b9bc79b6ea339c38fc	Water, Sediment, and Feces	NA	ASV	D_0__Bacteria;D_1__Tenericutes;D_2__Mollicutes;D_3__Izimaplasmatales;D_4__uncultured bacterium;D_5__uncultured bacterium;D_6__uncultured bacterium	Pierce-Water
6aaab792650f1ac2988b008e9f5b84ff	Water, Sediment, and Feces	NA	ASV	D_0__Bacteria;D_1__Tenericutes;D_2__Mollicutes;D_3__Izimaplasmatales;D_4__Izimaplasmataceae;D_5__Izimaplasma;D_6__uncultured bacterium	Pimentel-Gil
6c5c57a94120af096d61120d9c79a13f	Water, Sediment, and Feces	NA	ASV	D_0__Bacteria;D_1__Tenericutes;D_2__Mollicutes;D_3__Izimaplasmatales;D_4__Izimaplasmataceae;D_5__Izimaplasma;D_6__uncultured bacterium	Pimentel-Gil,Pimentel-Mtl,Pimentel-Ins
6fb57c651d2ac434efdf261dee0bda26	Water, Sediment, and Feces	NA	ASV	D_0__Bacteria;D_1__Tenericutes;D_2__Mollicutes;D_3__Izimaplasmatales;D_4__uncultured bacterium;D_5__uncultured bacterium;D_6__uncultured bacterium	Pierce-Water
7380d3fba85b480acacb88cf55a40afa	Water, Sediment, and Feces	NA	ASV	D_0__Bacteria;D_1__Tenericutes;D_2__Mollicutes;D_3__Izimaplasmatales;D_4__uncultured bacterium;D_5__uncultured bacterium;D_6__uncultured bacterium	Pimentel-Mtl,Pimentel-Ins
74162fd6ab90302fffede29d48b70263	Water, Sediment, and Feces	NA	ASV	D_0__Bacteria;D_1__Tenericutes;D_2__Mollicutes;D_3__Izimaplasmatales;D_4__Izimaplasmataceae;D_5__Izimaplasma;D_6__uncultured bacterium	Pierce-Water
89fc24ad31bdddb4925c52f16e155738	Water, Sediment, and Feces	NA	ASV	D_0__Bacteria;D_1__Tenericutes;D_2__Mollicutes;D_3__Mollicutes RF39	Pierce-Gut
a4efda302601659bd67052408a00dcfd	Water, Sediment, and Feces	NA	ASV	D_0__Bacteria;D_1__Tenericutes;D_2__Mollicutes;D_3__Izimaplasmatales;D_4__Izimaplasmataceae;D_5__uncultured bacterium;D_6__uncultured bacterium	Pimentel-Hmp
af20f6246749430b77897825f858b3c6	Water, Sediment, and Feces	NA	ASV	D_0__Bacteria;D_1__Tenericutes;D_2__Mollicutes;D_3__Izimaplasmatales;D_4__Izimaplasmataceae	Pimentel-Mtl,Pimentel-Ins
b035f97b81e62c53c918a2e4544d3318	Water, Sediment, and Feces	NA	ASV	D_0__Bacteria;D_1__Tenericutes;D_2__Mollicutes;D_3__Izimaplasmatales;D_4__Izimaplasmataceae;D_5__Izimaplasma;D_6__uncultured bacterium	Pimentel-Mtl
c7252e0dd71cf0c3f4e4c2dbd1718d36	Water, Sediment, and Feces	NA	ASV	D_0__Bacteria;D_1__Tenericutes;D_2__Mollicutes;D_3__Izimaplasmatales;D_4__Izimaplasmataceae;D_5__Izimaplasma;D_6__uncultured bacterium	Pimentel-Ins,Pimentel-Hmp
cbd3328aa47abdca0f8dae3421633aae	Water, Sediment, and Feces	NA	ASV	D_0__Bacteria;D_1__Tenericutes;D_2__Mollicutes;D_3__Izimaplasmatales;D_4__Izimaplasmataceae;D_5__Izimaplasma;D_6__uncultured bacterium	Pierce-Water
d54a5f521da2a7c148ece6171a430a51	Water, Sediment, and Feces	NA	ASV	D_0__Bacteria;D_1__Tenericutes;D_2__Mollicutes;D_3__Izimaplasmatales;D_4__Izimaplasmataceae;D_5__Izimaplasma;D_6__uncultured bacterium	Pierce-Water
d8962098ed5146a56d5789107c50bf23	Water, Sediment, and Feces	NA	ASV	D_0__Bacteria;D_1__Tenericutes;D_2__Mollicutes;D_3__Izimaplasmatales;D_4__Izimaplasmataceae;D_5__Izimaplasma;D_6__uncultured bacterium	Pimentel-Gut,Pimentel-Mtl
da2cd984ec6db03128e36b7485235ec9	Water, Sediment, and Feces	NA	ASV	D_0__Bacteria;D_1__Tenericutes;D_2__Mollicutes;D_3__Mollicutes RF39;D_4__uncultured rumen bacterium;D_5__uncultured rumen bacterium;D_6__uncultured rumen bacterium	Pimentel-Water
dca1880ab1d9d09a421027f3437d9af5	Water, Sediment, and Feces	NA	ASV	D_0__Bacteria;D_1__Tenericutes;D_2__Mollicutes;D_3__Izimaplasmatales;D_4__Izimaplasmataceae;D_5__Izimaplasma;D_6__uncultured bacterium	Pimentel-Hmp
e0084d8ea3189efa7f1d8cd888c9d78f	Water, Sediment, and Feces	NA	ASV	D_0__Bacteria;D_1__Tenericutes;D_2__Mollicutes;D_3__Acholeplasmatales;D_4__Acholeplasmataceae;D_5__Acholeplasma;Ambiguous_taxa	Pimentel-Mtl,Pimentel-Hmp,Pimentel-Pfd,Pimentel-Water
ee21005a57d86c128d4229c68cc37cb3	Water, Sediment, and Feces	NA	ASV	D_0__Bacteria;D_1__Tenericutes;D_2__Mollicutes;D_3__Izimaplasmatales;D_4__Izimaplasmataceae;D_5__Izimaplasma;D_6__uncultured bacterium	Pimentel-Ins
f7b02abbf1d56b8997db1665b652196c	Water, Sediment, and Feces	NA	ASV	D_0__Bacteria;D_1__Tenericutes;D_2__Mollicutes;D_3__Izimaplasmatales;D_4__Izimaplasmataceae;D_5__Izimaplasma;D_6__uncultured bacterium	Pimentel-Gil
EU471729.1.1396	Terrestial Animal	elephant feces	SILVA Ref	Bacteria;Firmicutes;Bacilli;Erysipelotrichales;Erysipelotrichaceae;uncultured;uncultured bacterium	NA
EU471812.1.1397	Terrestial Animal	elephant feces	SILVA Ref	Bacteria;Firmicutes;Bacilli;Erysipelotrichales;Erysipelotrichaceae;uncultured;uncultured bacterium	NA
KM462078.1.1516	Terrestial Animal	feline oral microbiome	SILVA Ref	Bacteria;Firmicutes;Bacilli;Erysipelotrichales;Erysipelotrichaceae;[Anaerorhabdus] furcosa group;Erysipelotrichaceae bacterium feline oral taxon 121	NA
JN032784.1.1446	Terrestial Animal	Fish gut - Ctenopharyngodon idellus	SILVA Ref	Bacteria;Firmicutes;Bacilli;Erysipelotrichales;Erysipelotrichaceae;[Anaerorhabdus] furcosa group;uncultured bacterium	NA
EU772098.1.1375	Terrestial Animal	sheep feces	SILVA Ref	Bacteria;Firmicutes;Bacilli;Erysipelotrichales;Erysipelotrichaceae;[Anaerorhabdus] furcosa group;uncultured bacterium	NA
KC189779.1.1496	Sydney Rock Oyster & Water	Freshwater spring	SILVA Ref	Bacteria;Firmicutes;Bacilli;Mycoplasmatales;Mycoplasmataceae;uncultured;uncultured bacterium	NA
FM995177.1.1509	Sydney Rock Oyster & Water	Sydney rock oyster gut - Saccostrea glomerata	SILVA Ref	Bacteria;Firmicutes;Bacilli;Mycoplasmatales;Mycoplasmataceae;uncultured;uncultured bacterium	NA
28b75f71e71b48f18e8ed3181fa76da1	Sydney Rock Oyster & Water	NA	ASV	D_0__Bacteria;D_1__Tenericutes;D_2__Mollicutes;D_3__Mycoplasmatales;D_4__Mycoplasmataceae;D_5__uncultured;D_6__uncultured bacterium	Pierce-Gut,Pierce-Water
29777ab7aabeada05266ceff94533d96	Sydney Rock Oyster & Water	NA	ASV	D_0__Bacteria;D_1__Tenericutes;D_2__Mollicutes;D_3__Mycoplasmatales;D_4__Mycoplasmataceae;D_5__uncultured;D_6__uncultured bacterium	Pimentel-Mtl
3109880f4d69f0895b68229c1123b3e3	Sydney Rock Oyster & Water	NA	ASV	D_0__Bacteria;D_1__Tenericutes;D_2__Mollicutes;D_3__Mycoplasmatales;D_4__Mycoplasmataceae;D_5__uncultured;D_6__uncultured bacterium	Pimentel-Ins
3d30a792cd5d7b9f6aed623763a06559	Sydney Rock Oyster & Water	NA	ASV	D_0__Bacteria;D_1__Tenericutes;D_2__Mollicutes;D_3__Mycoplasmatales;D_4__Mycoplasmataceae;D_5__uncultured;D_6__uncultured bacterium	Pierce-Gut
4547fa08f390b6a6c5ed48aeac12a823	Sydney Rock Oyster & Water	NA	ASV	D_0__Bacteria;D_1__Tenericutes;D_2__Mollicutes;D_3__Mycoplasmatales;D_4__Mycoplasmataceae;D_5__uncultured;D_6__uncultured bacterium	Pimentel-Mtl
49fb9cdc0de782007ba86481a9dda8a8	Sydney Rock Oyster & Water	NA	ASV	D_0__Bacteria;D_1__Tenericutes;D_2__Mollicutes;D_3__Mycoplasmatales;D_4__Mycoplasmataceae;D_5__uncultured;D_6__uncultured bacterium	Pimentel-Gil,Pimentel-Gut,Pimentel-Mtl,Pimentel-Ins,Pimentel-Hmp,Pimentel-Pfd
4ecf28f47b8d3bb8e15460142f683c6a	Sydney Rock Oyster & Water	NA	ASV	D_0__Bacteria;D_1__Tenericutes;D_2__Mollicutes;D_3__Mycoplasmatales;D_4__Mycoplasmataceae;D_5__uncultured;D_6__uncultured bacterium	Pimentel-Gil
6704131fb97e7403ce010d105346ead2	Sydney Rock Oyster & Water	NA	ASV	D_0__Bacteria;D_1__Tenericutes;D_2__Mollicutes;D_3__Mycoplasmatales;D_4__Mycoplasmataceae;D_5__uncultured;D_6__uncultured bacterium	Pierce-Gut,Pierce-Water
902e5d216b67beac8d7cc5300433ad7e	Sydney Rock Oyster & Water	NA	ASV	D_0__Bacteria;D_1__Tenericutes;D_2__Mollicutes;D_3__Mycoplasmatales;D_4__Mycoplasmataceae;D_5__uncultured;D_6__uncultured bacterium	Pimentel-Gut
9a5b0c85c23610c16b6c1e9600ccc205	Sydney Rock Oyster & Water	NA	ASV	D_0__Bacteria;D_1__Tenericutes;D_2__Mollicutes;D_3__Mycoplasmatales;D_4__Mycoplasmataceae;D_5__uncultured;D_6__uncultured bacterium	Pierce-Gut
a098a400272df20a41b671bb780ee5f0	Sydney Rock Oyster & Water	NA	ASV	D_0__Bacteria;D_1__Tenericutes;D_2__Mollicutes;D_3__Mycoplasmatales;D_4__Mycoplasmataceae;D_5__uncultured;D_6__uncultured bacterium	Pierce-Gut,Pierce-Water
a3361431cf1104851c72762a79d7d1ee	Sydney Rock Oyster & Water	NA	ASV	D_0__Bacteria;D_1__Tenericutes;D_2__Mollicutes;D_3__Mycoplasmatales;D_4__Mycoplasmataceae;D_5__uncultured;D_6__uncultured bacterium	Pimentel-Ins
bfab332d3e3da34fc749a95df38da3b9	Sydney Rock Oyster & Water	NA	ASV	D_0__Bacteria;D_1__Tenericutes;D_2__Mollicutes;D_3__Mycoplasmatales;D_4__Mycoplasmataceae;D_5__uncultured;D_6__uncultured bacterium	Pimentel-Mtl
d05ba33d222ed5518dfd130f463eb9e4	Sydney Rock Oyster & Water	NA	ASV	D_0__Bacteria;D_1__Tenericutes;D_2__Mollicutes;D_3__Mycoplasmatales;D_4__Mycoplasmataceae;D_5__uncultured;D_6__uncultured bacterium	Pimentel-Hmp
d8bbb85a73b5a9ec94714a0afdc73eb6	Sydney Rock Oyster & Water	NA	ASV	D_0__Bacteria;D_1__Tenericutes;D_2__Mollicutes;D_3__Mycoplasmatales;D_4__Mycoplasmataceae;D_5__uncultured;D_6__uncultured bacterium	Pimentel-Mtl
ff86244cf432bc769c451eae73709079	Sydney Rock Oyster & Water	NA	ASV	D_0__Bacteria;D_1__Tenericutes;D_2__Mollicutes;D_3__Mycoplasmatales;D_4__Mycoplasmataceae;D_5__uncultured;D_6__uncultured bacterium	Pierce-Gut
AB681893.1	Outgroup (Firmicutes)	NA	SILVA Ref	Bacteria;Firmicutes;Bacilli;Lactobacillales;Streptococcaceae;Streptococcus;Streptococcus pneumoniae	NA
AB362710.1	Outgroup (Firmicutes)	NA	SILVA Ref	Bacteria;Firmicutes;Bacilli;Lactobacillales;Streptococcaceae;Streptococcus;Streptococcus equinus	NA
AJ535695.1	Outgroup (Firmicutes)	NA	SILVA Ref	Bacteria;Firmicutes;Bacilli;Lactobacillales;Listeriaceae;Listeria;Listeria innocua	NA
AJ420801.1	Outgroup (Firmicutes)	NA	SILVA Ref	Bacteria;Firmicutes;Bacilli;Lactobacillales;Enterococcaceae;Enterococcus;Enterococcus durans	NA
AB690249.1	Outgroup (Firmicutes)	NA	SILVA Ref	Bacteria;Firmicutes;Bacilli;Lactobacillales;Lactobacillaceae;Lactobacillus;Lactobacillus acidophilus	NA
D83366.1	Outgroup (Firmicutes)	NA	SILVA Ref	Bacteria;Firmicutes;Bacilli;Staphylococcales;Staphylococcaceae;Staphylococcus;Staphylococcus gallinarum	NA
LT600542.1	Outgroup (Firmicutes)	NA	SILVA Ref	Bacteria;Firmicutes;Bacilli;Staphylococcales;Staphylococcaceae;Staphylococcus;Staphylococcus kloosii	NA
AL935263	Outgroup (Firmicutes)	NA	SILVA Ref	Bacteria;Firmicutes;Bacilli;Lactobacillales;Lactobacillaceae;Lactiplantibacillus;Lactobacillus plantarum WCFS1	NA
CP000253	Outgroup (Firmicutes)	NA	SILVA Ref	Bacteria;Firmicutes;Bacilli;Staphylococcales;Staphylococcaceae;Staphylococcus;Staphylococcus aureus subsp. aureus NCTC 8325	NA
AE016830	Outgroup (Firmicutes)	NA	SILVA Ref	Bacteria;Firmicutes;Bacilli;Lactobacillales;Enterococcaceae;Enterococcus;Enterococcus faecalis V583	NA
AL591974	Outgroup (Firmicutes)	NA	SILVA Ref	Bacteria;Firmicutes;Bacilli;Lactobacillales;Listeriaceae;Listeria;Listeria monocytogenes EGD-e	NA
GU070687.1.1438	Marine Invertebrates	Abalone gut - Haliotis diversicolor	SILVA Ref	Bacteria;Firmicutes;Bacilli;Mycoplasmatales;Mycoplasmataceae;Mycoplasma;uncultured bacterium	NA
HQ393422.1.1439	Marine Invertebrates	Abalone gut - Haliotis diversicolor	SILVA Ref	Bacteria;Firmicutes;Bacilli;Mycoplasmatales;Mycoplasmataceae;Mycoplasma;uncultured bacterium	NA
HQ393430.1.1439	Marine Invertebrates	Abalone gut - Haliotis diversicolor	SILVA Ref	Bacteria;Firmicutes;Bacilli;Mycoplasmatales;Mycoplasmataceae;Mycoplasma;uncultured bacterium	NA
HQ393431.1.1439	Marine Invertebrates	Abalone gut - Haliotis diversicolor	SILVA Ref	Bacteria;Firmicutes;Bacilli;Mycoplasmatales;Mycoplasmataceae;Mycoplasma;uncultured bacterium	NA
HQ393434.1.1439	Marine Invertebrates	Abalone gut - Haliotis diversicolor	SILVA Ref	Bacteria;Firmicutes;Bacilli;Mycoplasmatales;Mycoplasmataceae;Mycoplasma;uncultured bacterium	NA
HQ393436.1.1436	Marine Invertebrates	Abalone gut - Haliotis diversicolor	SILVA Ref	Bacteria;Firmicutes;Bacilli;Mycoplasmatales;Mycoplasmataceae;Mycoplasma;uncultured bacterium	NA
MH424685.1.1506	Marine Invertebrates	Abalone gut - Haliotis diversicolor	SILVA Ref	Bacteria;Firmicutes;Bacilli;Mycoplasmatales;Mycoplasmataceae;Mycoplasma;uncultured bacterium	NA
MG563382.1.1425	Marine Invertebrates	Bearded dragon lung - Pogona vitticeps	SILVA Ref	Bacteria;Firmicutes;Bacilli;Mycoplasmatales;Mycoplasmataceae;Mycoplasma;uncultured Mycoplasma sp.	NA
JQ269320.1.1479	Marine Invertebrates	Biofilm on antifouling paint	SILVA Ref	Bacteria;Firmicutes;Bacilli;Mycoplasmatales;Mycoplasmataceae;Mycoplasma;bacterium WH8-10	NA
DQ917865.1.1457	Marine Invertebrates	Coral - Muricea elongata	SILVA Ref	Bacteria;Firmicutes;Bacilli;Mycoplasmatales;Mycoplasmataceae;Mycoplasma;uncultured Mycoplasma sp.	NA
DQ917875.1.1417	Marine Invertebrates	Coral - Muricea elongata	SILVA Ref	Bacteria;Firmicutes;Bacilli;Mycoplasmatales;Mycoplasmataceae;Mycoplasma;uncultured Mycoplasma sp.	NA
DQ917898.1.1513	Marine Invertebrates	Coral - Muricea elongata	SILVA Ref	Bacteria;Firmicutes;Bacilli;Mycoplasmatales;Mycoplasmataceae;Mycoplasma;uncultured Mycoplasma sp.	NA
DQ395544.1.1401	Marine Invertebrates	Deep-sea octacoral	SILVA Ref	Bacteria;Firmicutes;Bacilli;Mycoplasmatales;Mycoplasmataceae;Mycoplasma;uncultured organism	NA
DQ395564.1.1519	Marine Invertebrates	Deep-sea octacoral	SILVA Ref	Bacteria;Firmicutes;Bacilli;Mycoplasmatales;Mycoplasmataceae;Mycoplasma;uncultured organism	NA
DQ395752.1.1309	Marine Invertebrates	Deep-sea octacoral	SILVA Ref	Bacteria;Firmicutes;Bacilli;Mycoplasmatales;Mycoplasmataceae;Mycoplasma;uncultured organism	NA
DQ395829.1.1528	Marine Invertebrates	Deep-sea octacoral	SILVA Ref	Bacteria;Firmicutes;Bacilli;Mycoplasmatales;Mycoplasmataceae;Mycoplasma;uncultured organism	NA
DQ395851.1.1513	Marine Invertebrates	Deep-sea octacoral	SILVA Ref	Bacteria;Firmicutes;Bacilli;Mycoplasmatales;Mycoplasmataceae;Mycoplasma;uncultured organism	NA
KX431272.1.1480	Marine Invertebrates	Fish gut - Nibea sp.	SILVA Ref	Bacteria;Firmicutes;Bacilli;Mycoplasmatales;Mycoplasmataceae;Mycoplasma;uncultured bacterium	NA
KM213010.1.1485	Marine Invertebrates	Gastropod gills - Cyathermia naticoides	SILVA Ref	Bacteria;Firmicutes;Bacilli;Mycoplasmatales;Mycoplasmataceae;Mycoplasma;uncultured bacterium	NA
KY048453.1.1299	Marine Invertebrates	Gastropod gut - Benedictia baicalensis	SILVA Ref	Bacteria;Firmicutes;Bacilli;Mycoplasmatales;Mycoplasmataceae;Mycoplasma;uncultured bacterium	NA
HE648941.1.1402	Marine Invertebrates	Green alga - Bryopsis sp.	SILVA Ref	Bacteria;Firmicutes;Bacilli;Mycoplasmatales;Mycoplasmataceae;Mycoplasma;uncultured Mycoplasma sp.	NA
JF521605.1.1439	Marine Invertebrates	Green alga - Bryopsis sp.	SILVA Ref	Bacteria;Firmicutes;Bacilli;Mycoplasmatales;Mycoplasmataceae;Mycoplasma;uncultured Mycoplasma sp.	NA
DQ340199.1.1438	Marine Invertebrates	Mudsucker gut - Gillichthys mirabilis	SILVA Ref	Bacteria;Firmicutes;Bacilli;Mycoplasmatales;Mycoplasmataceae;Mycoplasma;uncultured Mycoplasma sp.	NA
HQ661824.1.1418	Marine Invertebrates	Mycoplasma arginini	SILVA Ref	Bacteria;Firmicutes;Bacilli;Mycoplasmatales;Mycoplasmataceae;Mycoplasma;Mycoplasmopsis arginini	NA
U67944.1.1461	Marine Invertebrates	Mycoplasma auris	SILVA Ref	Bacteria;Firmicutes;Bacilli;Mycoplasmatales;Mycoplasmataceae;Mycoplasma;Metamycoplasma auris	NA
AF125592.1.1453	Marine Invertebrates	Mycoplasma cloacale	SILVA Ref	Bacteria;Firmicutes;Bacilli;Mycoplasmatales;Mycoplasmataceae;Mycoplasma;Metamycoplasma cloacale	NA
CP030103.348633.350154	Marine Invertebrates	Mycoplasma cloacale	SILVA Ref	Bacteria;Firmicutes;Bacilli;Mycoplasmatales;Mycoplasmataceae;Mycoplasma;Metamycoplasma cloacale	NA
AF412979.1.1475	Marine Invertebrates	Mycoplasma dispar	SILVA Ref	Bacteria;Firmicutes;Bacilli;Mycoplasmatales;Mycoplasmataceae;Mycoplasma;Mesomycoplasma dispar	NA
CP024161.1049097.1050638	Marine Invertebrates	Mycoplasma dispar	SILVA Ref	Bacteria;Firmicutes;Bacilli;Mycoplasmatales;Mycoplasmataceae;Mycoplasma;Mesomycoplasma dispar	NA
JN935884.1.2303	Marine Invertebrates	Mycoplasma gallinarum	SILVA Ref	Bacteria;Firmicutes;Bacilli;Mycoplasmatales;Mycoplasmataceae;Mycoplasma;Mycoplasmopsis gallinarum	NA
L24105.1.1435	Marine Invertebrates	Mycoplasma gallinarum	SILVA Ref	Bacteria;Firmicutes;Bacilli;Mycoplasmatales;Mycoplasmataceae;Mycoplasma;Mycoplasmopsis gallinarum	NA
MH539050.1.1383	Marine Invertebrates	Mycoplasma gallinarum	SILVA Ref	Bacteria;Firmicutes;Bacilli;Mycoplasmatales;Mycoplasmataceae;Mycoplasma;Mycoplasmopsis gallinarum	NA
U15796.1.1443	Marine Invertebrates	Mycoplasma gateae	SILVA Ref	Bacteria;Firmicutes;Bacilli;Mycoplasmatales;Mycoplasmataceae;Mycoplasma;Metamycoplasma gateae	NA
LT716014.1.1525	Marine Invertebrates	Mycoplasma marinum (Octopus vulgaris)	SILVA Ref	Bacteria;Firmicutes;Bacilli;Mycoplasmatales;Mycoplasmataceae;Mycoplasma;Mycoplasma sp. PE	NA
EF687778.1.1464	Marine Invertebrates	Mycoplasma ovipneumoniae	SILVA Ref	Bacteria;Firmicutes;Bacilli;Mycoplasmatales;Mycoplasmataceae;Mycoplasma;Mesomycoplasma ovipneumoniae	NA
U44771.1.1475	Marine Invertebrates	Mycoplasma ovipneumoniae	SILVA Ref	Bacteria;Firmicutes;Bacilli;Mycoplasmatales;Mycoplasmataceae;Mycoplasma;Mesomycoplasma ovipneumoniae	NA
AB680625.1.1447	Marine Invertebrates	Mycoplasma salivarium	SILVA Ref	Bacteria;Firmicutes;Bacilli;Mycoplasmatales;Mycoplasmataceae;Mycoplasma;Metamycoplasma salivarium	NA
AF125583.1.1465	Marine Invertebrates	Mycoplasma salivarium	SILVA Ref	Bacteria;Firmicutes;Bacilli;Mycoplasmatales;Mycoplasmataceae;Mycoplasma;Metamycoplasma salivarium	NA
LT716015.1.1523	Marine Invertebrates	Mycoplasma todarodis (Todarodes sagittatus)	SILVA Ref	Bacteria;Firmicutes;Bacilli;Mycoplasmatales;Mycoplasmataceae;Mycoplasma;Mycoplasma sp. 5H	NA
KM978292.1.1507	Marine Invertebrates	Scorpion - Centruroides limpidus	SILVA Ref	Bacteria;Firmicutes;Bacilli;Mycoplasmatales;Mycoplasmataceae;Mycoplasma;uncultured bacterium	NA
KM978235.1.1507	Marine Invertebrates	Scorpion - Vaejovis smithi	SILVA Ref	Bacteria;Firmicutes;Bacilli;Mycoplasmatales;Mycoplasmataceae;Mycoplasma;uncultured bacterium	NA
GBAQ01032348.1.1419	Marine Invertebrates	Sea hare hepatopancreas - Aplysia californica	SILVA Ref	Bacteria;Firmicutes;Bacilli;Mycoplasmatales;Mycoplasmataceae;Mycoplasma;Aplysia californica (California sea hare)	NA
FM995178.1.1493	Marine Invertebrates	Sydney rock oyster gut - Saccostrea glomerata	SILVA Ref	Bacteria;Firmicutes;Bacilli;Mycoplasmatales;Mycoplasmataceae;Mycoplasma;uncultured bacterium	NA
final.contigs&&k141_211831	Marine Invertebrates	NA	FullLength16S	Bacteria;Firmicutes;Bacilli;Mycoplasmatales;Mycoplasmataceae;Mycoplasma;uncultured bacterium	NA
final.contigs&&k141_245899	Marine Invertebrates	NA	FullLength16S	Bacteria;Firmicutes;Bacilli;Mycoplasmatales;Mycoplasmataceae;Mycoplasma;uncultured bacterium	NA
08d460d6b74561c9c600408aaeec65c7	Marine Invertebrates	NA	ASV	D_0__Bacteria;D_1__Tenericutes;D_2__Mollicutes;D_3__Mycoplasmatales;D_4__Mycoplasmataceae;D_5__Mycoplasma;D_6__uncultured bacterium	Pimentel-Gut
0b1446b54dde1f608788e18fdaaa3052	Marine Invertebrates	NA	ASV	D_0__Bacteria;D_1__Tenericutes;D_2__Mollicutes;D_3__Mycoplasmatales;D_4__Mycoplasmataceae;D_5__Mycoplasma;D_6__uncultured bacterium	Pimentel-Gut,Pimentel-Mtl,Pimentel-Ins,Pimentel-Hmp,Pimentel-Pfd
0b56c037731484c9a0e20df61475122c	Marine Invertebrates	NA	ASV	D_0__Bacteria;D_1__Tenericutes;D_2__Mollicutes;D_3__Mycoplasmatales;D_4__Mycoplasmataceae;D_5__Mycoplasma;D_6__uncultured bacterium	Pierce-Gut
129b093af14309adefb5f152a8446235	Marine Invertebrates	NA	ASV	D_0__Bacteria;D_1__Tenericutes;D_2__Mollicutes;D_3__Mycoplasmatales;D_4__Mycoplasmataceae;D_5__Mycoplasma;D_6__uncultured bacterium	Pierce-Gut
157104731fa09ce5020ecbcd42f3bff9	Marine Invertebrates	NA	ASV	D_0__Bacteria;D_1__Tenericutes;D_2__Mollicutes;D_3__Mycoplasmatales;D_4__Mycoplasmataceae;D_5__Mycoplasma;D_6__uncultured bacterium	Pimentel-Ins
1c60fe87d8fc2f0c54354f62954d6c96	Marine Invertebrates	NA	ASV	D_0__Bacteria;D_1__Tenericutes;D_2__Mollicutes;D_3__Mycoplasmatales;D_4__Mycoplasmataceae;D_5__Mycoplasma;D_6__uncultured bacterium	Pierce-Gut
1ce770523b3a4fcf7164a5b4802cd39f	Marine Invertebrates	NA	ASV	D_0__Bacteria;D_1__Tenericutes;D_2__Mollicutes;D_3__Mycoplasmatales;D_4__Mycoplasmataceae;D_5__Mycoplasma;D_6__uncultured bacterium	Pierce-Gut
21924c609714c24361cf08ec1f8dc3ec	Marine Invertebrates	NA	ASV	D_0__Bacteria;D_1__Tenericutes;D_2__Mollicutes;D_3__Mycoplasmatales;D_4__Mycoplasmataceae;D_5__Mycoplasma;D_6__uncultured bacterium	Pierce-Gut
23ca512f5904eec209ca4a091fd87169	Marine Invertebrates	NA	ASV	D_0__Bacteria;D_1__Tenericutes;D_2__Mollicutes;D_3__Mycoplasmatales;D_4__Mycoplasmataceae;D_5__Mycoplasma	Pimentel-Hmp
243095f5b3e79906a7b7fb20345a4ee6	Marine Invertebrates	NA	ASV	D_0__Bacteria;D_1__Tenericutes;D_2__Mollicutes;D_3__Mycoplasmatales;D_4__Mycoplasmataceae;D_5__Mycoplasma	Pierce-Water
2488af67886876a116cc81c40a1e6e22	Marine Invertebrates	NA	ASV	D_0__Bacteria;D_1__Tenericutes;D_2__Mollicutes;D_3__Mycoplasmatales;D_4__Mycoplasmataceae;D_5__Mycoplasma;D_6__uncultured bacterium	Pimentel-Gut
2cbf7629d429c942302155869e9c7b42	Marine Invertebrates	NA	ASV	D_0__Bacteria;D_1__Tenericutes;D_2__Mollicutes;D_3__Mycoplasmatales;D_4__Mycoplasmataceae;D_5__Mycoplasma;D_6__uncultured bacterium	Pimentel-Gil,Pimentel-Gut,Pimentel-Mtl,Pimentel-Ins,Pimentel-Hmp,Pimentel-Pfd
2feb36895c21f6b050a7c39618152daa	Marine Invertebrates	NA	ASV	D_0__Bacteria;D_1__Tenericutes;D_2__Mollicutes;D_3__Mycoplasmatales;D_4__Mycoplasmataceae;D_5__Mycoplasma	Pimentel-Gut,Pimentel-Mtl,Pimentel-Ins
34b4a4b6c7f1262d395df27972ba3c18	Marine Invertebrates	NA	ASV	D_0__Bacteria;D_1__Tenericutes;D_2__Mollicutes;D_3__Mycoplasmatales;D_4__Mycoplasmataceae;D_5__Mycoplasma;D_6__uncultured bacterium	Pimentel-Gil,Pimentel-Gut,Pimentel-Ins,Pimentel-Hmp
362e4d31693840baffae2a07eece3fcd	Marine Invertebrates	NA	ASV	D_0__Bacteria;D_1__Tenericutes;D_2__Mollicutes;D_3__Mycoplasmatales;D_4__Mycoplasmataceae;D_5__Mycoplasma;D_6__uncultured bacterium	Pimentel-Gil,Pimentel-Gut,Pimentel-Mtl,Pimentel-Ins,Pimentel-Hmp,Pimentel-Pfd
42a6a72d9479e34df095e842db7e8e85	Marine Invertebrates	NA	ASV	D_0__Bacteria;D_1__Tenericutes;D_2__Mollicutes;D_3__Mycoplasmatales;D_4__Mycoplasmataceae;D_5__Mycoplasma;D_6__uncultured bacterium	Pimentel-Gil,Pimentel-Gut,Pimentel-Mtl,Pimentel-Ins,Pimentel-Hmp,Pimentel-Pfd
4435068650d63043eede5a03c52f91d0	Marine Invertebrates	NA	ASV	D_0__Bacteria;D_1__Tenericutes;D_2__Mollicutes;D_3__Mycoplasmatales;D_4__Mycoplasmataceae;D_5__Mycoplasma;D_6__uncultured organism	Pimentel-Gil,Pimentel-Gut,Pimentel-Mtl,Pimentel-Ins,Pimentel-Hmp,Pimentel-Pfd
47647d3d724f76e01f9572f6dfb8a27c	Marine Invertebrates	NA	ASV	D_0__Bacteria;D_1__Tenericutes;D_2__Mollicutes;D_3__Mycoplasmatales;D_4__Mycoplasmataceae;D_5__Mycoplasma;D_6__uncultured bacterium	Pierce-Gut
4bcd22e587c7872c5368e3b4f910be21	Marine Invertebrates	NA	ASV	D_0__Bacteria;D_1__Tenericutes;D_2__Mollicutes;D_3__Mycoplasmatales;D_4__Mycoplasmataceae;D_5__Mycoplasma;D_6__uncultured bacterium	Pierce-Gut
4f4ec76f8a81f1ae284e21008885e2c9	Marine Invertebrates	NA	ASV	D_0__Bacteria;D_1__Tenericutes;D_2__Mollicutes;D_3__Mycoplasmatales;D_4__Mycoplasmataceae;D_5__Mycoplasma;D_6__uncultured bacterium	Pimentel-Gil,Pimentel-Gut,Pimentel-Ins,Pimentel-Hmp,Pimentel-Pfd
57204b4c037104bb8db42582be0d6d27	Marine Invertebrates	NA	ASV	D_0__Bacteria;D_1__Tenericutes;D_2__Mollicutes;D_3__Mycoplasmatales;D_4__Mycoplasmataceae;D_5__Mycoplasma;D_6__uncultured bacterium	Pimentel-Ins
59b1fe0f695032a98908b04bc70ac9f1	Marine Invertebrates	NA	ASV	D_0__Bacteria;D_1__Tenericutes;D_2__Mollicutes;D_3__Mycoplasmatales;D_4__Mycoplasmataceae;D_5__Mycoplasma;D_6__uncultured organism	Pierce-Water
6486bd47d29cfa96dcaa0e578132d125	Marine Invertebrates	NA	ASV	D_0__Bacteria;D_1__Tenericutes;D_2__Mollicutes;D_3__Mycoplasmatales;D_4__Mycoplasmataceae;D_5__Mycoplasma	Pimentel-Gut
6b4094dfedd3b8cc53f6927d2d8b7aed	Marine Invertebrates	NA	ASV	D_0__Bacteria;D_1__Tenericutes;D_2__Mollicutes;D_3__Mycoplasmatales;D_4__Mycoplasmataceae;D_5__Mycoplasma;D_6__uncultured bacterium	Pimentel-Gil,Pimentel-Gut,Pimentel-Mtl,Pimentel-Ins,Pimentel-Hmp,Pimentel-Pfd
6f59d2901a8dca363123ed13163692d6	Marine Invertebrates	NA	ASV	D_0__Bacteria;D_1__Tenericutes;D_2__Mollicutes;D_3__Mycoplasmatales;D_4__Mycoplasmataceae;D_5__Mycoplasma;D_6__uncultured organism	Pierce-Gut
72e3d7eb5eea3444aa6bf645a4a05d71	Marine Invertebrates	NA	ASV	D_0__Bacteria;D_1__Tenericutes;D_2__Mollicutes;D_3__Mycoplasmatales;D_4__Mycoplasmataceae;D_5__Mycoplasma;D_6__uncultured organism	Pimentel-Gut
7798bda0bcf5c98b8540624e48d3e878	Marine Invertebrates	NA	ASV	D_0__Bacteria;D_1__Tenericutes;D_2__Mollicutes;D_3__Mycoplasmatales;D_4__Mycoplasmataceae;D_5__Mycoplasma;D_6__uncultured organism	Pierce-Gut
83e4cd8399a192c9493c0fdb75f4adfd	Marine Invertebrates	NA	ASV	D_0__Bacteria;D_1__Tenericutes;D_2__Mollicutes;D_3__Mycoplasmatales;D_4__Mycoplasmataceae;D_5__Mycoplasma;D_6__uncultured bacterium	Pierce-Gut
8950b83f17c010cbb4d8d58d6ac1900d	Marine Invertebrates	NA	ASV	D_0__Bacteria;D_1__Tenericutes;D_2__Mollicutes;D_3__Mycoplasmatales;D_4__Mycoplasmataceae;D_5__Mycoplasma;D_6__uncultured organism	Pimentel-Gil,Pimentel-Gut,Pimentel-Mtl,Pimentel-Ins,Pimentel-Hmp,Pimentel-Pfd
8960af3413fbfecc97f49105df5a63d7	Marine Invertebrates	NA	ASV	D_0__Bacteria;D_1__Tenericutes;D_2__Mollicutes;D_3__Mycoplasmatales;D_4__Mycoplasmataceae;D_5__Mycoplasma;D_6__uncultured bacterium	Pierce-Gut
8d79337500acff30feacab4a23dbc840	Marine Invertebrates	NA	ASV	D_0__Bacteria;D_1__Tenericutes;D_2__Mollicutes;D_3__Mycoplasmatales;D_4__Mycoplasmataceae;D_5__Mycoplasma;D_6__uncultured bacterium	Pierce-Gut
8e2fb29be45701af1755f8854ab60c1b	Marine Invertebrates	NA	ASV	D_0__Bacteria;D_1__Tenericutes;D_2__Mollicutes;D_3__Mycoplasmatales;D_4__Mycoplasmataceae;D_5__Mycoplasma;D_6__uncultured bacterium	Pimentel-Gil,Pimentel-Gut,Pimentel-Ins,Pimentel-Hmp
8f7c0d43f4fb3a063e80feae5b722698	Marine Invertebrates	NA	ASV	D_0__Bacteria;D_1__Tenericutes;D_2__Mollicutes;D_3__Mycoplasmatales;D_4__Mycoplasmataceae;D_5__Mycoplasma;D_6__uncultured bacterium	Pimentel-Gil,Pimentel-Gut,Pimentel-Mtl,Pimentel-Ins,Pimentel-Hmp,Pimentel-Pfd
96dbbce7ecef63449658149b546e6336	Marine Invertebrates	NA	ASV	D_0__Bacteria;D_1__Tenericutes;D_2__Mollicutes;D_3__Mycoplasmatales;D_4__Mycoplasmataceae;D_5__Mycoplasma;D_6__uncultured bacterium	Pimentel-Gut
979284cb9aad34f484fdc80cb27008d3	Marine Invertebrates	NA	ASV	D_0__Bacteria;D_1__Tenericutes;D_2__Mollicutes;D_3__Mycoplasmatales;D_4__Mycoplasmataceae;D_5__Mycoplasma;D_6__uncultured organism	Pimentel-Gut,Pimentel-Hmp
97bf7d82c0f7a2f49aec76763b068b81	Marine Invertebrates	NA	ASV	D_0__Bacteria;D_1__Tenericutes;D_2__Mollicutes;D_3__Mycoplasmatales;D_4__Mycoplasmataceae;D_5__Mycoplasma;D_6__uncultured organism	Pimentel-Gut
9a3d3bbd5f3e5ff9c29498585132c05b	Marine Invertebrates	NA	ASV	D_0__Bacteria;D_1__Tenericutes;D_2__Mollicutes;D_3__Mycoplasmatales;D_4__Mycoplasmataceae;D_5__Mycoplasma;D_6__uncultured bacterium	Pimentel-Gut
a5d3b17bdcb2815835a0ce577ab421ec	Marine Invertebrates	NA	ASV	D_0__Bacteria;D_1__Tenericutes;D_2__Mollicutes;D_3__Mycoplasmatales;D_4__Mycoplasmataceae;D_5__Mycoplasma;D_6__uncultured bacterium	Pierce-Gut
af330ba2b893323765865d09486b21b9	Marine Invertebrates	NA	ASV	D_0__Bacteria;D_1__Tenericutes;D_2__Mollicutes;D_3__Mycoplasmatales;D_4__Mycoplasmataceae;D_5__Mycoplasma;D_6__uncultured bacterium	Pimentel-Gil,Pimentel-Gut,Pimentel-Mtl,Pimentel-Ins,Pimentel-Hmp
b7931f775f4cbf41d69b7b14ee21ba13	Marine Invertebrates	NA	ASV	D_0__Bacteria;D_1__Tenericutes;D_2__Mollicutes;D_3__Mycoplasmatales;D_4__Mycoplasmataceae;D_5__Mycoplasma;D_6__uncultured bacterium	Pierce-Gut
b7dba329a50781a9f23132c25d8708b9	Marine Invertebrates	NA	ASV	D_0__Bacteria;D_1__Tenericutes;D_2__Mollicutes;D_3__Mycoplasmatales;D_4__Mycoplasmataceae;D_5__Mycoplasma;D_6__uncultured bacterium	Pierce-Gut
c2a9e7814ff595604b5a3faccbe0eb13	Marine Invertebrates	NA	ASV	D_0__Bacteria;D_1__Tenericutes;D_2__Mollicutes;D_3__Mycoplasmatales;D_4__Mycoplasmataceae;D_5__Mycoplasma;D_6__uncultured bacterium	Pierce-Gut
c58a811dd8cbed359178d0e77b6dda53	Marine Invertebrates	NA	ASV	D_0__Bacteria;D_1__Tenericutes;D_2__Mollicutes;D_3__Mycoplasmatales;D_4__Mycoplasmataceae;D_5__Mycoplasma;D_6__uncultured bacterium	Pimentel-Ins
d3820332a5bbe58fbdccfd5f33b51446	Marine Invertebrates	NA	ASV	D_0__Bacteria;D_1__Tenericutes;D_2__Mollicutes;D_3__Mycoplasmatales;D_4__Mycoplasmataceae;D_5__Mycoplasma;D_6__uncultured bacterium	Pimentel-Gil,Pimentel-Gut,Pimentel-Mtl,Pimentel-Ins,Pimentel-Hmp,Pimentel-Pfd
d457c3782498adda04571e6bb87612a9	Marine Invertebrates	NA	ASV	D_0__Bacteria;D_1__Tenericutes;D_2__Mollicutes;D_3__Mycoplasmatales;D_4__Mycoplasmataceae;D_5__Mycoplasma;D_6__uncultured bacterium	Pierce-Gut
d69f165cf236785419047f1e1b9fd9e4	Marine Invertebrates	NA	ASV	D_0__Bacteria;D_1__Tenericutes;D_2__Mollicutes;D_3__Mycoplasmatales;D_4__Mycoplasmataceae;D_5__Mycoplasma;D_6__uncultured organism	Pierce-Gut
dd496bf86e610c9c63b05f3f48fe7606	Marine Invertebrates	NA	ASV	D_0__Bacteria;D_1__Tenericutes;D_2__Mollicutes;D_3__Mycoplasmatales;D_4__Mycoplasmataceae;D_5__Mycoplasma;D_6__uncultured bacterium	Pimentel-Gil,Pimentel-Gut,Pimentel-Mtl,Pimentel-Ins,Pimentel-Hmp,Pimentel-Pfd
e011dfd3d139598909caac7906ff06d1	Marine Invertebrates	NA	ASV	D_0__Bacteria;D_1__Tenericutes;D_2__Mollicutes;D_3__Mycoplasmatales;D_4__Mycoplasmataceae;D_5__Mycoplasma;D_6__uncultured bacterium	Pimentel-Hmp
e046e9603a2c6c7c1b2e86f0093384a1	Marine Invertebrates	NA	ASV	D_0__Bacteria;D_1__Tenericutes;D_2__Mollicutes;D_3__Mycoplasmatales;D_4__Mycoplasmataceae;D_5__Mycoplasma;D_6__uncultured bacterium	Pimentel-Mtl
e22a8bdafdeb9b7cc2fa03484e9ebe8c	Marine Invertebrates	NA	ASV	D_0__Bacteria;D_1__Tenericutes;D_2__Mollicutes;D_3__Mycoplasmatales;D_4__Mycoplasmataceae;D_5__Mycoplasma;D_6__uncultured bacterium	Pierce-Gut
e245e1af8ee7d14d044c9c84e58bebea	Marine Invertebrates	NA	ASV	D_0__Bacteria;D_1__Tenericutes;D_2__Mollicutes;D_3__Mycoplasmatales;D_4__Mycoplasmataceae;D_5__Mycoplasma;D_6__uncultured bacterium	Pimentel-Gil,Pimentel-Gut,Pimentel-Mtl,Pimentel-Ins,Pimentel-Hmp,Pimentel-Pfd
eb07e8dd3a79ae10dfb68c23dea60b03	Marine Invertebrates	NA	ASV	D_0__Bacteria;D_1__Tenericutes;D_2__Mollicutes;D_3__Mycoplasmatales;D_4__Mycoplasmataceae;D_5__Mycoplasma;D_6__uncultured bacterium	Pierce-Gut
ed2d558fd100a22e357759594baacab8	Marine Invertebrates	NA	ASV	D_0__Bacteria;D_1__Tenericutes;D_2__Mollicutes;D_3__Mycoplasmatales;D_4__Mycoplasmataceae;D_5__Mycoplasma;D_6__uncultured organism	Pimentel-Gil,Pimentel-Gut,Pimentel-Mtl,Pimentel-Ins,Pimentel-Hmp,Pimentel-Pfd
f4d7fc831aa034de18f61eaf4c7dcada	Marine Invertebrates	NA	ASV	D_0__Bacteria;D_1__Tenericutes;D_2__Mollicutes;D_3__Mycoplasmatales;D_4__Mycoplasmataceae;D_5__Mycoplasma;D_6__uncultured bacterium	Pimentel-Gut
fb964594b738e7408a0fd714ddab1b55	Marine Invertebrates	NA	ASV	D_0__Bacteria;D_1__Tenericutes;D_2__Mollicutes;D_3__Mycoplasmatales;D_4__Mycoplasmataceae;D_5__Mycoplasma;D_6__uncultured bacterium	Pimentel-Gut,Pimentel-Ins,Pimentel-Hmp
fd0305a01aaaf74ef2b11bab33507b6f	Marine Invertebrates	NA	ASV	D_0__Bacteria;D_1__Tenericutes;D_2__Mollicutes;D_3__Mycoplasmatales;D_4__Mycoplasmataceae;D_5__Mycoplasma	Pimentel-Hmp
GQ275102.1.1395	Insects & Marine Invertebrates	Ant gut - Lasius alienus	SILVA Ref	Bacteria;Firmicutes;Bacilli;Entomoplasmatales;Spiroplasmataceae;Spiroplasma;uncultured Spiroplasma sp.	NA
KC669119.1.1488	Insects & Marine Invertebrates	Coral - Stylophora pistillata	SILVA Ref	Bacteria;Firmicutes;Bacilli;Entomoplasmatales;type III;uncultured bacterium	NA
AJ515719.1.1452	Insects & Marine Invertebrates	Deep-sea shrimp gut - Rimicaris exoculata	SILVA Ref	Bacteria;Firmicutes;Bacilli;Entomoplasmatales;type III;uncultured Entomoplasmatales bacterium	NA
AJ515720.1.1485	Insects & Marine Invertebrates	Deep-sea shrimp gut - Rimicaris exoculata	SILVA Ref	Bacteria;Firmicutes;Bacilli;Entomoplasmatales;type III;uncultured Entomoplasmatales bacterium	NA
DQ890427.1.1476	Insects & Marine Invertebrates	Mudshrimp midgut - Pestarella tyrrhena	SILVA Ref	Bacteria;Firmicutes;Bacilli;Entomoplasmatales;type III;uncultured bacterium	NA
4183f35d6c771afd415bf68ead2d7bf8	Insects & Marine Invertebrates	NA	ASV	D_0__Bacteria;D_1__Tenericutes;D_2__Mollicutes;D_3__Entomoplasmatales;D_4__type III;D_5__uncultured Entomoplasmatales bacterium;D_6__uncultured Entomoplasmatales bacterium	Pimentel-Gil,Pimentel-Ins,Pimentel-Pfd
5bada3cc83169941170aae8fb04e69e5	Insects & Marine Invertebrates	NA	ASV	D_0__Bacteria;D_1__Tenericutes;D_2__Mollicutes;D_3__Entomoplasmatales;D_4__type III;D_5__uncultured bacterium;D_6__uncultured bacterium	Pimentel-Water
HG792235.1.1509	Crustaceans & Soil	Chinese Mitten Crab	SILVA Ref	Bacteria;Firmicutes;Bacilli;Mycoplasmatales;Mycoplasmataceae;Candidatus Bacilloplasma;uncultured bacterium	NA
HG792192.1.1512	Crustaceans & Soil	Chinese mitten crab gut - Eriocheir sinensis	SILVA Ref	Bacteria;Firmicutes;Bacilli;Mycoplasmatales;Mycoplasmataceae;Candidatus Bacilloplasma;uncultured bacterium	NA
HG792194.1.1517	Crustaceans & Soil	Chinese mitten crab gut - Eriocheir sinensis	SILVA Ref	Bacteria;Firmicutes;Bacilli;Mycoplasmatales;Mycoplasmataceae;Candidatus Bacilloplasma;uncultured bacterium	NA
HG792215.1.1493	Crustaceans & Soil	Chinese mitten crab gut - Eriocheir sinensis	SILVA Ref	Bacteria;Firmicutes;Bacilli;Mycoplasmatales;Mycoplasmataceae;Candidatus Bacilloplasma;uncultured bacterium	NA
HG792244.1.1511	Crustaceans & Soil	Chinese mitten crab gut - Eriocheir sinensis	SILVA Ref	Bacteria;Firmicutes;Bacilli;Mycoplasmatales;Mycoplasmataceae;Candidatus Bacilloplasma;uncultured bacterium	NA
GQ866067.1.1510	Crustaceans & Soil	Lobster gut - Nephrops norvegicus	SILVA Ref	Bacteria;Firmicutes;Bacilli;Mycoplasmatales;Mycoplasmataceae;Candidatus Bacilloplasma;uncultured bacterium	NA
HE610323.1.1554	Crustaceans & Soil	Mud crab gut - Scylla paramamosain	SILVA Ref	Bacteria;Firmicutes;Bacilli;Mycoplasmatales;Mycoplasmataceae;Candidatus Bacilloplasma;uncultured bacterium	NA
HE610324.1.1554	Crustaceans & Soil	Mud crab gut - Scylla paramamosain	SILVA Ref	Bacteria;Firmicutes;Bacilli;Mycoplasmatales;Mycoplasmataceae;Candidatus Bacilloplasma;uncultured bacterium	NA
KC120656.1.1519	Crustaceans & Soil	Turbot gut - Scophthalmus maximus	SILVA Ref	Bacteria;Firmicutes;Bacilli;Mycoplasmatales;Mycoplasmataceae;Candidatus Bacilloplasma;uncultured bacterium	NA
MF195079.1.1418	Crustaceans & Soil	Shrimp gut - Litopenaeus vannamei	SILVA Ref	Bacteria;Firmicutes;Bacilli;Mycoplasmatales;Mycoplasmataceae;Candidatus Bacilloplasma;uncultured Firmicutes bacterium	NA
FM165585.1.1291	Crustaceans & Soil	Earthworm - Lumbricus rubellus	SILVA Ref	Bacteria;Firmicutes;Bacilli;Mycoplasmatales;Mycoplasmataceae;Candidatus Lumbricincola;Candidatus Lumbricincola sp. Lr-G2	NA
FM165582.1.1287	Crustaceans & Soil	Earthworm	SILVA Ref	Bacteria;Firmicutes;Bacilli;Mycoplasmatales;Mycoplasmataceae;Candidatus Lumbricincola;Candidatus Lumbricincola sp. Lt-G1	NA
FPLS01044383.16.1558	Crustaceans & Soil	Soil	SILVA Ref	Bacteria;Firmicutes;Bacilli;Mycoplasmatales;Mycoplasmataceae;Candidatus Lumbricincola;metagenome	NA
LC124566.1.1487	Crustaceans & Soil	Lake sediment	SILVA Ref	Bacteria;Firmicutes;Bacilli;Mycoplasmatales;Mycoplasmataceae;Candidatus Lumbricincola;uncultured bacterium	NA
HG792201.1.1524	Crustaceans & Soil	Chinese mitten crab gut - Eriocheir sinensis	SILVA Ref	Bacteria;Firmicutes;Bacilli;Mycoplasmatales;Mycoplasmataceae;uncultured;uncultured bacterium	NA
AB980083.1.1478	Crustaceans & Soil	Deep-sea crab gut - Shinkaia crosnieri	SILVA Ref	Bacteria;Firmicutes;Bacilli;Mycoplasmatales;Mycoplasmataceae;uncultured;uncultured Firmicutes bacterium	NA
AB980093.1.1479	Crustaceans & Soil	Deep-sea crab gut - Shinkaia crosnieri	SILVA Ref	Bacteria;Firmicutes;Bacilli;Mycoplasmatales;Mycoplasmataceae;uncultured;uncultured Firmicutes bacterium	NA
2a4bffeb286e0b791ddea6c77af7167e	Crustaceans & Soil	NA	ASV	D_0__Bacteria;D_1__Tenericutes;D_2__Mollicutes;D_3__Mycoplasmatales;D_4__Mycoplasmataceae;D_5__Candidatus Bacilloplasma;D_6__uncultured bacterium	Pimentel-Gil,Pimentel-Gut
337d7c9ecf35d9ed9cd7a4c523d64c18	Crustaceans & Soil	NA	ASV	D_0__Bacteria;D_1__Tenericutes;D_2__Mollicutes;D_3__Mycoplasmatales;D_4__Mycoplasmataceae;D_5__Candidatus Bacilloplasma;D_6__uncultured bacterium	Pimentel-Mtl,Pimentel-Ins,Pimentel-Hmp,Pimentel-Pfd
4ddcba59dbe3472eff9b5b5dff7f0d2d	Crustaceans & Soil	NA	ASV	D_0__Bacteria;D_1__Tenericutes;D_2__Mollicutes;D_3__Mycoplasmatales;D_4__Mycoplasmataceae;D_5__Candidatus Bacilloplasma;D_6__uncultured bacterium	Pimentel-Gil,Pimentel-Gut,Pimentel-Mtl,Pimentel-Ins,Pimentel-Hmp,Pimentel-Pfd
5bf7b7f1711464f42cb39fa0650f5069	Crustaceans & Soil	NA	ASV	D_0__Bacteria;D_1__Tenericutes;D_2__Mollicutes;D_3__Mycoplasmatales;D_4__Mycoplasmataceae;D_5__Candidatus Bacilloplasma;D_6__uncultured bacterium	Pimentel-Mtl,Pimentel-Ins
9242d1724a55496e2341aa79b6eaddfb	Crustaceans & Soil	NA	ASV	D_0__Bacteria;D_1__Tenericutes;D_2__Mollicutes;D_3__Mycoplasmatales;D_4__Mycoplasmataceae;D_5__Candidatus Bacilloplasma;D_6__uncultured bacterium	Pierce-Water
975050216a47a7bda5485e656e5de095	Crustaceans & Soil	NA	ASV	D_0__Bacteria;D_1__Tenericutes;D_2__Mollicutes;D_3__Mycoplasmatales;D_4__Mycoplasmataceae;D_5__Candidatus Bacilloplasma;D_6__uncultured bacterium	Pierce-Gut
9b31b4bb7fbb60c03c90d0ae4ba66f39	Crustaceans & Soil	NA	ASV	D_0__Bacteria;D_1__Tenericutes;D_2__Mollicutes;D_3__Mycoplasmatales;D_4__Mycoplasmataceae;D_5__Candidatus Bacilloplasma;D_6__uncultured bacterium	Pimentel-Gut
9c5b4d7085c8a0346c7382e24b2afdc2	Crustaceans & Soil	NA	ASV	D_0__Bacteria;D_1__Tenericutes;D_2__Mollicutes;D_3__Mycoplasmatales;D_4__Mycoplasmataceae;D_5__Candidatus Bacilloplasma;D_6__uncultured bacterium	Pierce-Gut
a11eebcc9b928c5977cb791b507b3a30	Crustaceans & Soil	NA	ASV	D_0__Bacteria;D_1__Tenericutes;D_2__Mollicutes;D_3__Mycoplasmatales;D_4__Mycoplasmataceae;D_5__Candidatus Bacilloplasma;D_6__uncultured bacterium	Pierce-Gut
afad1f82fce61cfb3487dff4a6f8bcd0	Crustaceans & Soil	NA	ASV	D_0__Bacteria;D_1__Tenericutes;D_2__Mollicutes;D_3__Mycoplasmatales;D_4__Mycoplasmataceae;D_5__Candidatus Bacilloplasma;D_6__uncultured bacterium	Pimentel-Pfd
f83c8befaf8be43c929c281f4ffb29fb	Crustaceans & Soil	NA	ASV	D_0__Bacteria;D_1__Tenericutes;D_2__Mollicutes;D_3__Mycoplasmatales;D_4__Mycoplasmataceae;D_5__Candidatus Bacilloplasma;D_6__uncultured bacterium	Pimentel-Gut,Pimentel-Ins
f997d299ea3b6dc494abcedfb459b71d	Crustaceans & Soil	NA	ASV	D_0__Bacteria;D_1__Tenericutes;D_2__Mollicutes;D_3__Mycoplasmatales;D_4__Mycoplasmataceae;D_5__Candidatus Bacilloplasma;D_6__uncultured bacterium	Pierce-Water
676e960911a82dc423bebe63fe04eec4	Crustaceans & Soil	NA	ASV	D_0__Bacteria;D_1__Tenericutes;D_2__Mollicutes;D_3__Mycoplasmatales;D_4__Mycoplasmataceae;D_5__uncultured;D_6__uncultured Firmicutes bacterium	Pierce-Gut
14fbcf6941c9c52629aab59fad8e5991	ASV	NA	ASV	D_0__Bacteria;D_1__Tenericutes;D_2__Mollicutes;D_3__Entomoplasmatales;D_4__Spiroplasmataceae;D_5__Spiroplasma	Pimentel-Pfd

## Sheet: F
Strain	RefSeq Assembly Accession
Aliiroseovarius crassostreae CV919-312	GCF_001307765.1
Bacillus pumilus RI06-95	GCF_001183525.1
Microbacterium maritypicum MF109	GCF_000455825.1
Pseudomonas aeruginosa WC55	GCF_000455705.1
Pseudomonas stutzeri MF28	GCF_000455665.1
Stenotrophomonas maltophilia MF89	GCF_000455685.1
Vibrio bivalvicida 605T	GCF_001399455.2
Vibrio coralliilyticus RE22	GCF_001297935.1
Vibrio crassostreae J5-15	GCF_001048475.1
Vibrio crassostreae J5-19	GCF_001048495.1
Vibrio crassostreae J5-20	GCF_001048515.1
Vibrio crassostreae J5-4	GCF_001368875.1
Vibrio crassostreae J5-5	GCF_001368895.1
Vibrio crassostreae LGP107	GCF_001048575.1
Vibrio crassostreae LGP7	GCF_001048535.1
Vibrio crassostreae LGP8	GCF_001048555.1
Vibrio sp. J2-1	GCF_001048595.1
Vibrio sp. J2-12	GCF_001243825.1
Vibrio sp. J2-15	GCF_001244175.1
Vibrio sp. J2-17	GCF_001244075.1
Vibrio sp. J2-26	GCF_001262155.1
Vibrio sp. J2-29	GCF_001048655.1
Vibrio sp. J2-3	GCF_001243545.1
Vibrio sp. J2-31	GCF_001243385.1
Vibrio sp. J2-4	GCF_001243675.1
Vibrio sp. J2-6	GCF_001243735.1
Vibrio sp. J2-8	GCF_001048615.1
Vibrio tubiashii subsp. europaeus	GCF_001695575.1
